# Supplementary material for: Methamphetamine and Inflammatory Cytokines Increase Neuronal Na+/K+-ATPase Isoform 3: Relevance for HIV Associated Neurocognitive Disorders
Source: PLoS One. 2012 May 25;7(5):e37604. doi: 10.1371/journal.pone.0037604 (PMC3360751; doi:10.1371/journal.pone.0037604)
Supplement: Table S1 — Complete list of synaptic proteins identified between the two groups of monkeys. Unpaired student t-test was used to determine the significance. (XLS) [file pone.0037604.s002.xls]

## Sheet: Sheet1
Accession #	Name	Species	113:121	114:121	115:121	SIV+PBS Avg	SD	116:121	117:121	118:121	SIV+METH Avg	SD	Fold	t-test
gi|109085275	PREDICTED: similar to Ig heavy chain V-II region SESS precursor [Macaca mulatta]	Macaca mulatta	1.2579	1.2047	1.2076	1.2234	0.029913	1.0339	0.976	1.0569	1.02227	0.0416858	0.835595	0.00245684
gi|109090224	PREDICTED: NADH dehydrogenase (ubiquinone) Fe-S protein 5, 15kDa (NADH-coenzyme Q reductase) [Macaca mulatta]	Macaca mulatta	0.8521	0.8949	0.9391	0.895367	0.0435019	1.0577	1.0341	1.0553	1.04903	0.0129882	1.17162	0.00422591
gi|109018421	PREDICTED: 11-beta-hydroxysteroid dehydrogenase 1 [Macaca mulatta]	Macaca mulatta	1.0563	1.0422	1.0864	1.06163	0.0225775	0.8953	0.8663	0.9515	0.904367	0.0433176	0.851863	0.0050693
gi|109094477	PREDICTED: cytochrome b5 reductase [Macaca mulatta]	Macaca mulatta	0.9236	0.9707	0.9435	0.945933	0.0236441	1.0192	1.0259	1.0171	1.02073	0.00459601	1.07908	0.00577324
gi|109111052	PREDICTED: talin 1 [Macaca mulatta]	Macaca mulatta	0.9717	1.0161	1.0304	1.00607	0.0306092	1.1322	1.2137	1.2329	1.19293	0.0534655	1.18574	0.0062817
gi|109094541	PREDICTED: ataxin 10 [Macaca mulatta]	Macaca mulatta	0.9717	1.0161	1.0304	1.00607	0.0306092	1.1322	1.2137	1.2329	1.19293	0.0534655	1.18574	0.0062817
gi|109126110	PREDICTED: hypothetical protein [Macaca mulatta]	Macaca mulatta	0.9903	1.0366	1.0372	1.02137	0.0269062	1.1066	1.1657	1.1659	1.14607	0.0341793	1.12209	0.00767698
gi|109104735	PREDICTED: similar to Mitochondrial inner membrane protein (Mitofilin) (p87/89) (Proliferation-inducing gene 4 protein), partial [Macaca mulatta]	Macaca mulatta	1.2213	1.2491	1.2969	1.25577	0.0382384	1.0958	1.0959	0.9852	1.05897	0.0638838	0.843283	0.0101968
gi|22748667	Na+/K+ -ATPase alpha 3 subunit [Homo sapiens]	Macaca mulatta	0.8756	0.9842	0.9752	0.945	0.0602704	1.1093	1.1298	1.1974	1.1455	0.0461007	1.21217	0.0102093
gi|109131058	PREDICTED: moesin [Macaca mulatta]	Macaca mulatta	1.1355	1.2042	1.1815	1.17373	0.0350023	0.8615	1.0362	0.9008	0.932833	0.0916495	0.794757	0.013126
gi|109076985	PREDICTED: solute carrier family 1 (glial high affinity glutamate transporter), member 3 isoform 9 [Macaca mulatta]	Macaca mulatta	0.6956	0.873	0.8178	0.795467	0.0907842	1.027	1.0396	0.993	1.01987	0.024105	1.2821	0.0144011
gi|109123382	PREDICTED: dynamin 2 isoform 5 [Macaca mulatta]	Macaca mulatta	1.1539	1.0986	1.1242	1.12557	0.0276753	1.0134	1.0331	0.944	0.996833	0.0468032	0.885628	0.0148437
gi|109111786	PREDICTED: aldehyde dehydrogenase 1A1 isoform 2 [Macaca mulatta]	Macaca mulatta	0.9752	1.1683	1.0308	1.0581	0.0994026	0.8036	0.8486	0.7699	0.807367	0.039485	0.763034	0.0153446
gi|109019401	PREDICTED: Na+/K+ -ATPase beta 1 subunit isoform 4 [Macaca mulatta]	Macaca mulatta	0.8479	0.9622	0.9711	0.927067	0.0687046	1.0848	1.2491	1.1444	1.15943	0.0831753	1.25065	0.020285
gi|109029833	PREDICTED: NADH dehydrogenase (ubiquinone) 1 alpha subcomplex, 5, 13kDa [Macaca mulatta]	Macaca mulatta	0.9579	0.9974	0.9049	0.9534	0.0464139	1.0361	1.1098	1.0743	1.0734	0.0368582	1.12587	0.0247424
gi|109118139	PREDICTED: similar to ATP synthase, H+ transporting, mitochondrial F0 complex, subunit d isoform a isoform 2 [Macaca mulatta]	Macaca mulatta	0.8914	0.9141	1.0348	0.946767	0.0770793	1.0795	1.164	1.1223	1.12193	0.0422512	1.18502	0.0260158
RRRRRgi|109067857	REVERSED PREDICTED: dihydrolipoamide dehydrogenase isoform 2 [Macaca mulatta]	Macaca mulatta	1.1128	1.0991	0.973	1.06163	0.0770638	0.9324	0.8596	0.8895	0.893833	0.0365929	0.841942	0.0271063
gi|109096377	PREDICTED: phosphofructokinase, muscle [Macaca mulatta]	Macaca mulatta	1.033	1.0121	1.0312	1.02543	0.011582	0.956	0.9998	0.9766	0.977467	0.0219129	0.953223	0.0285158
gi|109013331	PREDICTED: glutathione S-transferase M3 (brain) [Macaca mulatta]	Macaca mulatta	1.1288	1.2169	1.2029	1.18287	0.0473435	1.0552	1.0554	1.1096	1.0734	0.0313503	0.907456	0.0288601
gi|6912708	translocase of inner mitochondrial membrane 10 homolog [Homo sapiens]	Homo sapiens	0.9868	0.9981	1.0312	1.00537	0.0230747	1.1669	1.2075	1.0672	1.1472	0.0721948	1.14108	0.0316367
gi|109078796	PREDICTED: heat shock 70kDa protein 9B isoform 4 [Macaca mulatta]	Macaca mulatta	0.9539	0.986	0.9383	0.9594	0.024321	0.9978	1.056	1.0311	1.0283	0.0292009	1.07182	0.0348389
gi|77736517	ubiquinol-cytochrome c reductase hinge protein [Macaca mulatta]	Macaca mulatta	0.9799	1.0071	0.9685	0.985167	0.0198316	1.0949	1.0306	1.0429	1.05613	0.0341316	1.07204	0.035739
gi|109091579	PREDICTED: similar to zinc finger protein 218 [Macaca mulatta]	Macaca mulatta	0.9617	0.9504	0.9138	0.941967	0.0250388	0.9816	1.0027	0.9866	0.9903	0.0110259	1.05131	0.0376621
gi|109111430	PREDICTED: solute carrier family 24 (sodium/potassium/calcium exchanger), member 2 isoform 1 [Macaca mulatta]	Macaca mulatta	0.923	1.0979	1.102	1.04097	0.102183	1.1858	1.4285	1.3729	1.32907	0.127149	1.27676	0.0376908
gi|109093282	PREDICTED: similar to thioredoxin reductase 2 precursor [Macaca mulatta]	Macaca mulatta	1.0808	1.0347	0.9547	1.0234	0.0638049	0.8201	0.8597	0.939	0.872933	0.0605446	0.852974	0.0414334
gi|109120771	PREDICTED: similar to esterase D/formylglutathione hydrolase [Macaca mulatta]	Macaca mulatta	0.7227	0.6929	0.7724	0.729333	0.040163	0.8445	0.7909	0.8022	0.812533	0.0282546	1.11408	0.0426174
gi|109078605	PREDICTED: voltage-dependent anion channel 1 isoform 2 [Macaca mulatta]	Macaca mulatta	0.9101	0.9314	1.0296	0.957033	0.0637406	1.0482	1.0909	1.0702	1.06977	0.0213533	1.11779	0.0439109
gi|109001983	PREDICTED: similar to neurochondrin isoform 1 [Macaca mulatta]	Macaca mulatta	1.3005	1.1809	1.3878	1.28973	0.103869	1.1438	1.0975	1.0113	1.0842	0.0672438	0.840639	0.045147
gi|109092853	PREDICTED: similar to phosphoinositide-specific phospholipase C beta 1 isoform a [Macaca mulatta]	Macaca mulatta	1.21	1.3417	1.1213	1.22433	0.110897	0.906	1.0134	1.0747	0.998033	0.0853933	0.815165	0.0487896
gi|109106671	PREDICTED: similar to steroid dehydrogenase homolog isoform 1 [Macaca mulatta]	Macaca mulatta	0.9996	1.1506	1.1431	1.09777	0.0850975	1.256	1.3071	1.2078	1.25697	0.0496571	1.14502	0.0488777
gi|109086147	PREDICTED: proline synthetase co-transcribed homolog [Macaca mulatta]	Macaca mulatta	0.8417	0.8717	0.8925	0.868633	0.0255385	0.9752	0.9037	1.0024	0.960433	0.05098	1.10568	0.0493836
gi|109106866	PREDICTED: hypothetical protein [Macaca mulatta]	Macaca mulatta	0.7381	0.7426	0.8302	0.7703	0.0519237	0.9382	0.8662	1.0781	0.960833	0.107748	1.24735	0.0508933
gi|109082753	PREDICTED: similar to N-myc downstream-regulated gene 2 isoform b [Macaca mulatta]	Macaca mulatta	1.344	1.1685	1.2365	1.24967	0.0884878	1.0493	1.1455	0.9825	1.0591	0.0819407	0.847506	0.052071
gi|109116122	PREDICTED: glial fibrillary acidic protein [Macaca mulatta]	Macaca mulatta	0.8628	0.8612	0.8472	0.857067	0.00858215	1.0505	1.4109	1.0616	1.17433	0.204948	1.37018	0.0552901
gi|109087285	PREDICTED: similar to cytidylate kinase [Macaca mulatta]	Macaca mulatta	1.0435	1.0518	0.9875	1.0276	0.0349747	0.987	0.959	0.9356	0.960533	0.0257343	0.934735	0.055505
gi|109105619	PREDICTED: OTU domain, ubiquitin aldehyde binding 1 [Macaca mulatta]	Macaca mulatta	1.1272	0.9782	0.9849	1.0301	0.0841578	0.8845	0.7291	0.9017	0.838433	0.0950752	0.813934	0.0591355
gi|109090690	PREDICTED: peroxiredoxin 3 isoform 3 [Macaca mulatta]	Macaca mulatta	0.8656	0.873	0.7775	0.8387	0.0531297	1.0027	1.1103	0.9115	1.00817	0.0995127	1.20206	0.0599221
gi|109111752	PREDICTED: similar to guanine deaminase [Macaca mulatta]	Macaca mulatta	1.0448	1.1197	0.9818	1.04877	0.0690355	0.7993	0.9498	0.9238	0.890967	0.080443	0.849538	0.061434
gi|109097798	PREDICTED: similar to Ras-related protein Rab-21 [Macaca mulatta]	Macaca mulatta	0.8333	0.9859	0.9336	0.9176	0.077548	1.0155	1.0346	1.1009	1.05033	0.0448212	1.14465	0.0621927
gi|109068073	PREDICTED: similar to Golgi coiled-coil protein 1 [Macaca mulatta]	Macaca mulatta	1.376	1.205	1.1862	1.25573	0.104577	0.9784	1.1592	0.9851	1.0409	0.102506	0.828918	0.0639103
gi|109132830	PREDICTED: similar to plexin A3 [Macaca mulatta]	Macaca mulatta	1.1554	1.1026	1.2912	1.18307	0.0972963	0.8455	1.083	0.9431	0.9572	0.119376	0.809084	0.0639622
gi|109128425	PREDICTED: similar to vacuolar protein sorting 35 [Macaca mulatta]	Macaca mulatta	0.8314	0.8879	0.9034	0.874233	0.0378957	1.0207	0.9111	0.9883	0.973367	0.0563054	1.11339	0.0646726
gi|108998301	PREDICTED: succinate dehydrogenase complex, subunit B, iron sulfur (Ip) isoform 2 [Macaca mulatta]	Macaca mulatta	0.7855	0.9496	0.9581	0.897733	0.0972898	1.1345	1.4316	1.0601	1.20873	0.19656	1.34643	0.0699858
gi|109106762	PREDICTED: solute carrier family 1, member 2 [Macaca mulatta]	Macaca mulatta	0.8396	1.0557	0.9047	0.933333	0.110859	1.024	1.2903	1.2749	1.1964	0.149501	1.28186	0.0705868
gi|109106397	PREDICTED: Rho GTPase activating protein 1 [Macaca mulatta]	Macaca mulatta	1.0435	1.1128	1.0227	1.05967	0.0471755	0.8503	0.8193	1.0169	0.8955	0.106272	0.845077	0.0707868
gi|109017612	PREDICTED: Na+/K+ -ATPase alpha 2 subunit proprotein [Macaca mulatta]	Macaca mulatta	0.9087	0.9596	0.9932	0.953833	0.0425441	1.0137	1.1285	1.2499	1.1307	0.118115	1.18543	0.0711991
gi|109099760	PREDICTED: hypothetical protein isoform 2 [Macaca mulatta]	Macaca mulatta	1.2057	1.1615	1.2364	1.2012	0.0376522	1.1145	0.893	1.075	1.0275	0.118143	0.855395	0.0722683
gi|109108678	PREDICTED: neural cell adhesion molecule 1 isoform 5 [Macaca mulatta]	Macaca mulatta	0.8541	0.9848	0.957	0.931967	0.0688522	0.9899	1.0898	1.1276	1.0691	0.0711456	1.14714	0.074433
gi|109124575	PREDICTED: similar to protein phosphatase 1, regulatory (inhibitor) subunit 14A [Macaca mulatta]	Macaca mulatta	0.9024	0.8454	0.9969	0.9149	0.0765196	1.0198	1.0025	1.0552	1.02583	0.026863	1.12125	0.0768828
gi|109088179	PREDICTED: similar to ATP synthase, H+ transporting, mitochondrial F1 complex, gamma subunit isoform H (heart) precursor isoform 2 [Macaca mulatta]	Macaca mulatta	0.9387	0.8781	0.9928	0.936533	0.0573807	1.0961	0.9982	1.0256	1.03997	0.0505065	1.11044	0.079065
gi|109069174	PREDICTED: similar to drebrin-like isoform a, partial [Macaca mulatta]	Macaca mulatta	1.0703	1.101	1.0791	1.08347	0.015809	0.9677	1.0631	0.9233	0.9847	0.0714336	0.908842	0.0795332
gi|109094500	PREDICTED: sorting and assembly machinery component 50 homolog [Macaca mulatta]	Macaca mulatta	0.8913	0.9177	1.013	0.940667	0.0640181	1.0564	1.0086	1.0316	1.0322	0.0239056	1.09731	0.0811354
gi|109079347	PREDICTED: solute carrier family 6, member 7 [Macaca mulatta]	Macaca mulatta	1.072	1.087	0.9998	1.05293	0.046622	1.0973	1.1318	1.1339	1.121	0.0205516	1.06464	0.0816819
gi|109014549	PREDICTED: Na+/K+ -ATPase alpha 1 subunit isoform 3 [Macaca mulatta]	Macaca mulatta	0.9022	0.9177	0.9967	0.938867	0.0506812	0.9897	1.1045	1.2124	1.1022	0.111368	1.17397	0.0818442
gi|109105844	PREDICTED: EH-domain containing 1 [Macaca mulatta]	Macaca mulatta	1.0865	1.0152	1.0792	1.0603	0.0392279	1.0266	0.9777	0.9285	0.9776	0.0490501	0.922003	0.0847266
gi|109001730	PREDICTED: similar to Neuron-specific calcium-binding protein hippocalcin (P23K) [Macaca mulatta]	Macaca mulatta	0.9716	0.9393	0.9089	0.939933	0.0313548	0.7819	0.9086	0.853	0.847833	0.0635078	0.902014	0.0874225
gi|151108473	tetratricopeptide repeat domain 11 [Homo sapiens]	Homo sapiens	0.9925	1.14	1.1809	1.10447	0.099099	1.0264	0.9297	0.9031	0.953067	0.0648862	0.86292	0.091236
gi|109071018	PREDICTED: glyoxalase I [Macaca mulatta]	Macaca mulatta	1.0765	1.0898	0.9706	1.04563	0.0653202	0.9771	0.9623	0.8906	0.943333	0.0462641	0.902165	0.0912561
gi|109090458	PREDICTED: similar to internexin neuronal intermediate filament protein, alpha isoform 3 [Macaca mulatta]	Macaca mulatta	0.9088	1.0914	1.0358	1.012	0.0935976	1.1117	1.1908	1.1244	1.1423	0.0424795	1.12875	0.0930998
gi|109128328	PREDICTED: similar to Syntaxin-1B2 (Syntaxin 1B) (P35B) [Macaca mulatta]	Macaca mulatta	0.9215	0.9542	1.0488	0.974833	0.0661107	1.0804	1.0579	1.2409	1.1264	0.099796	1.15548	0.0933765
gi|109080094	PREDICTED: similar to calnexin precursor isoform 6 [Macaca mulatta]	Macaca mulatta	0.8314	1.0783	0.8565	0.922067	0.135883	1.0444	1.1915	1.1087	1.11487	0.0737436	1.2091	0.0968921
gi|109085791	PREDICTED: similar to Ferritin heavy chain (Ferritin H subunit) (Proliferation-inducing gene 15 protein) [Macaca mulatta]	Macaca mulatta	0.9813	1.2715	1.0931	1.1153	0.146368	1.0021	0.7678	0.8746	0.8815	0.117302	0.79037	0.0970068
gi|109077705	PREDICTED: similar to tubulin-specific chaperone a [Macaca mulatta]	Macaca mulatta	1.1303	0.9913	0.9515	1.02437	0.0938745	0.8047	0.957	0.8629	0.874867	0.076852	0.854056	0.0997176
gi|109081896	PREDICTED: similar to AT rich interactive domain 3B (BRIGHT- like) protein isoform 1 [Macaca mulatta]	Macaca mulatta	0.8885	0.9044	1.0185	0.937133	0.0709126	1.082	1.2072	0.9946	1.0946	0.106859	1.16803	0.100583
gi|109091252	PREDICTED: similar to mitochondrial short-chain enoyl-coenzyme A hydratase 1 precursor, partial [Macaca mulatta]	Macaca mulatta	0.818	1.3137	1.2435	1.12507	0.268234	0.5818	0.9393	0.6556	0.725567	0.188741	0.64491	0.102522
gi|109122841	PREDICTED: similar to translocase of inner mitochondrial membrane 13 [Macaca mulatta]	Macaca mulatta	0.9116	0.9615	0.9256	0.9329	0.0257385	0.9159	0.885	0.8626	0.887833	0.0267627	0.951692	0.103393
gi|109128663	PREDICTED: similar to guanine nucleotide binding protein, alpha activating polypeptide O [Macaca mulatta]	Macaca mulatta	0.9623	0.9346	1.0501	0.982333	0.0602998	1.0249	1.1248	1.2375	1.12907	0.106364	1.14937	0.106187
gi|109124291	PREDICTED: glucose phosphate isomerase [Macaca mulatta]	Macaca mulatta	0.9698	1.0603	0.9655	0.998533	0.0535347	0.9224	0.8119	0.9441	0.8928	0.0708966	0.894111	0.108275
gi|109082029	PREDICTED: similar to leucine-rich repeat neuronal 6A [Macaca mulatta]	Macaca mulatta	1.112	1.2454	1.3611	1.2395	0.124655	0.9618	1.1605	1.0237	1.04867	0.101676	0.84604	0.1091
gi|109103537	PREDICTED: brain creatine kinase [Macaca mulatta]	Macaca mulatta	0.991	0.9384	0.8821	0.937167	0.0544605	0.8115	0.8013	0.9108	0.8412	0.0604907	0.897599	0.110674
gi|109128211	PREDICTED: similar to septin 1 isoform 1 [Macaca mulatta]	Macaca mulatta	1.6673	1.3313	0.6576	1.21873	0.514176	0.6451	0.5884	0.6068	0.613433	0.0289262	0.503337	0.111476
gi|109095487	PREDICTED: solute carrier family 2 (facilitated glucose transporter), member 3 isoform 3 [Macaca mulatta]	Macaca mulatta	0.7425	0.9341	0.9812	0.885933	0.12643	1.0026	1.0793	1.0351	1.039	0.0384984	1.17277	0.11532
gi|109089238	PREDICTED: similar to voltage-dependent anion channel 2 isoform 2 [Macaca mulatta]	Macaca mulatta	0.9694	0.9692	0.9436	0.960733	0.0148382	1.0389	1.15	0.9861	1.05833	0.0836603	1.10159	0.117505
gi|109100854	PREDICTED: similar to CG18437-PA [Macaca mulatta]	Macaca mulatta	0.8883	1.1146	0.894	0.965633	0.12904	1.0393	1.2497	1.1871	1.1587	0.108037	1.19994	0.117856
gi|109091960	PREDICTED: tyrosine 3-monooxygenase/tryptophan 5-monooxygenase activation protein, beta polypeptide [Macaca mulatta]	Macaca mulatta	0.8694	0.9195	0.9109	0.899933	0.02679	0.9114	1.0031	0.9683	0.960933	0.0462917	1.06778	0.119426
gi|50979323	RAB2, member RAS oncogene family [Canis lupus familiaris]	Canis lupus familiaris	0.8112	0.9936	0.9823	0.929033	0.102203	0.999	1.0836	1.1005	1.06103	0.0543829	1.14208	0.119504
gi|109081143	PREDICTED: tropomodulin 2 (neuronal) isoform 2 [Macaca mulatta]	Macaca mulatta	1.117	1.049	1.0964	1.08747	0.0348691	1.0303	0.9911	1.0667	1.02937	0.0378086	0.946573	0.122034
gi|109090264	PREDICTED: similar to NADH dehydrogenase (ubiquinone) 1 beta subcomplex, 8, 19kDa [Macaca mulatta]	Macaca mulatta	1.1655	0.9821	1.0288	1.0588	0.0953094	0.9689	0.9343	0.9455	0.949567	0.0176548	0.896833	0.122692
gi|109109639	PREDICTED: similar to chromosome 9 open reading frame 111, partial [Macaca mulatta]	Macaca mulatta	1.0512	0.9392	0.9708	0.987067	0.0577447	0.9618	0.8404	0.8749	0.892367	0.0625564	0.904059	0.126297
gi|109124635	PREDICTED: seryl-tRNA synthetase 2 [Macaca mulatta]	Macaca mulatta	1.533	1.0338	0.9577	1.17483	0.312507	0.7596	0.8958	0.8061	0.8205	0.0692324	0.698397	0.127655
gi|109132190	PREDICTED: hypothetical protein [Macaca mulatta]	Macaca mulatta	1.251	1.0367	1.1508	1.14617	0.107225	1.0731	1.007	0.9526	1.0109	0.0603446	0.881983	0.129613
gi|109105240	PREDICTED: pyruvate carboxylase isoform 2 [Macaca mulatta]	Macaca mulatta	1.3727	1.0954	1.0936	1.18723	0.160621	1.003	0.6784	1.041	0.907467	0.199285	0.764354	0.131269
gi|6912646	neuroplastin isoform b precursor [Homo sapiens]	Homo sapiens	0.8572	0.9749	0.8694	0.9005	0.0647204	1.0467	1.0808	0.9208	1.0161	0.084275	1.12837	0.132619
gi|87159816	vacuolar H+ ATPase E1 isoform b [Homo sapiens]	Homo sapiens	0.95	1.0264	1.019	0.998467	0.0421361	1.0168	1.0958	1.0724	1.06167	0.040579	1.0633	0.134637
gi|109140711	PREDICTED: similar to aspartate aminotransferase 1, partial [Macaca mulatta]	Macaca mulatta	1.2546	1.2463	0.8668	1.12257	0.221539	0.9183	0.9112	0.7854	0.871633	0.0747646	0.776465	0.136581
gi|109149627	PREDICTED: similar to vacuolar H+ ATPase G1 [Macaca mulatta]	Macaca mulatta	1.57	1.1791	0.9691	1.2394	0.304955	0.9648	0.9242	0.8187	0.902567	0.0754142	0.728229	0.136849
gi|109121749	PREDICTED: Rho-associated, coiled-coil containing protein kinase 1 isoform 1 [Macaca mulatta]	Macaca mulatta	0.9769	1.1091	1.0886	1.0582	0.0711501	1.0296	0.896	0.9295	0.9517	0.0695117	0.899357	0.137277
gi|109044254	PREDICTED: similar to arylacetamide deacetylase-like 1 isoform 2 [Macaca mulatta]	Macaca mulatta	0.9355	1.0051	0.9456	0.962067	0.0376086	1.0194	1.2566	1.0449	1.10697	0.130212	1.15061	0.137712
gi|109079282	PREDICTED: similar to calcium/calmodulin-dependent protein kinase IIA isoform 1 [Macaca mulatta]	Macaca mulatta	0.9862	1.0722	1.1052	1.05453	0.0614356	1.1747	1.0822	1.1592	1.1387	0.0495404	1.07981	0.138443
gi|109013378	PREDICTED: similar to solute carrier family 6, member 17 [Macaca mulatta]	Macaca mulatta	0.9136	0.9807	1.0521	0.982133	0.0692611	1.0066	1.2442	1.4764	1.2424	0.234905	1.265	0.139484
gi|109086853	PREDICTED: similar to sodium channel associated protein 2 [Macaca mulatta]	Macaca mulatta	1.202	1.0426	0.9683	1.07097	0.119404	0.971	0.9582	0.8134	0.9142	0.0875297	0.853621	0.140569
gi|109019580	PREDICTED: similar to RAB GTPase activating protein 1-like isoform A isoform 4 [Macaca mulatta]	Macaca mulatta	0.9112	0.9822	0.9752	0.9562	0.039128	0.9883	1.1763	1.0375	1.06737	0.0974937	1.11626	0.14076
gi|73991511	PREDICTED: similar to casein kinase II alpha 1 subunit isoform a isoform 2 [Canis familiaris]	Canis familiaris	1.0621	0.9268	0.9217	0.9702	0.0796286	0.9186	0.8761	0.8031	0.865933	0.0584173	0.892531	0.141449
gi|74136289	SNAP-25 [Macaca mulatta]	Macaca mulatta	0.9664	1.0262	1.0219	1.00483	0.0333536	1.0205	1.0999	1.0569	1.0591	0.0397457	1.05401	0.144293
gi|74271837	glutamine synthetase [Homo sapiens]	Homo sapiens	1.0591	1.0112	0.8519	0.974067	0.108476	0.8905	0.7991	0.8627	0.850767	0.046854	0.873417	0.144993
gi|109066802	PREDICTED: amphiphysin (Stiff-Man syndrome with breast cancer 128kDa autoantigen) isoform 1 [Macaca mulatta]	Macaca mulatta	1.1221	0.9874	1.0784	1.06263	0.0687202	0.9318	0.992	1.0131	0.978967	0.042188	0.921265	0.146727
gi|109110347	PREDICTED: similar to NADH dehydrogenase (ubiquinone) 1 alpha subcomplex, 8, 19kDa isoform 2 [Macaca mulatta]	Macaca mulatta	0.8849	1.0109	0.931	0.942267	0.0637511	1.0547	1.0721	0.9657	1.03083	0.0570741	1.09399	0.147473
gi|109101666	PREDICTED: similar to NADH dehydrogenase (ubiquinone) 1 alpha subcomplex, 10, 42kDa precursor isoform 1 [Macaca mulatta]	Macaca mulatta	1.039	1.0771	1.0777	1.0646	0.0221723	1.1531	1.0825	1.0941	1.1099	0.0378592	1.04255	0.148236
gi|109131771	PREDICTED: similar to interleukin 1 receptor accessory protein-like 2 [Macaca mulatta]	Macaca mulatta	0.9066	1.0774	1.1057	1.0299	0.107714	1.071	1.2178	1.2227	1.1705	0.0862044	1.13652	0.152296
gi|109076923	PREDICTED: similar to alanine-glyoxylate aminotransferase 2 precursor [Macaca mulatta]	Macaca mulatta	0.8495	1.1878	1.0072	1.01483	0.169279	1.1859	1.5055	1.1466	1.27933	0.196849	1.26063	0.152401
gi|113576	Serum albumin precursor UPS	HUMAN	7.4942	6.8138	2.0819	5.4633	2.94807	2.6923	1.0699	3.0679	2.2767	1.06186	0.416726	0.152964
gi|109106664	PREDICTED: similar to alkB, alkylation repair homolog 3 isoform 1 [Macaca mulatta]	Macaca mulatta	0.7559	0.8378	0.7734	0.789033	0.0431301	0.9581	0.8233	0.8433	0.8749	0.0727439	1.10883	0.153462
gi|109053838	PREDICTED: similar to optic atrophy 1 isoform 8 [Macaca mulatta]	Macaca mulatta	0.944	0.9203	1.0091	0.9578	0.0459803	0.9797	1.0232	1.0355	1.0128	0.0293177	1.05742	0.155575
gi|109073811	PREDICTED: similar to Dihydropteridine reductase (HDHPR) (Quinoid dihydropteridine reductase) isoform 2 [Macaca mulatta]	Macaca mulatta	1.0128	1.0102	0.9698	0.9976	0.0241106	1.0059	0.844	0.8776	0.909167	0.0854415	0.911354	0.159553
gi|108999134	PREDICTED: similar to UDP-galactose-4-epimerase isoform 1 [Macaca mulatta]	Macaca mulatta	1.0918	0.8348	1.0391	0.988567	0.135748	1.2053	1.2219	1.0414	1.1562	0.0997656	1.16957	0.159895
gi|109089533	PREDICTED: similar to pyrophosphatase 1 [Macaca mulatta]	Macaca mulatta	0.8105	0.7489	0.9348	0.8314	0.0946959	0.899	1.0504	0.9191	0.956167	0.082225	1.15007	0.159962
gi|109033263	PREDICTED: similar to limbic system-associated membrane protein [Macaca mulatta]	Macaca mulatta	0.8789	0.7981	1.0118	0.896267	0.107903	0.9831	1.0013	1.0304	1.00493	0.0238584	1.12124	0.163746
gi|109103435	PREDICTED: similar to dynactin 1 isoform 2 isoform 5 [Macaca mulatta]	Macaca mulatta	1.1563	1.0787	1.0823	1.10577	0.0438002	0.9226	1.0987	1.007	1.00943	0.0880752	0.912881	0.165074
gi|4759302	VAMP-associated protein B/C [Homo sapiens]	Homo sapiens	1.016	0.8499	0.9268	0.9309	0.0831259	0.9646	1.0551	1.0654	1.02837	0.0554632	1.1047	0.16642
gi|109019544	PREDICTED: peroxiredoxin 6 [Macaca mulatta]	Macaca mulatta	0.9223	0.942	1.027	0.963767	0.0556405	0.8554	0.8531	0.9521	0.886867	0.0565054	0.920209	0.168334
gi|109033385	PREDICTED: similar to growth and transformation-dependent protein isoform 1 [Macaca mulatta]	Macaca mulatta	0.7858	0.8139	0.7884	0.796033	0.0155275	1.2457	1.0182	0.789	1.01763	0.228351	1.27838	0.168853
gi|109041279	PREDICTED: similar to catenin (cadherin-associated protein), beta 1, 88kDa [Macaca mulatta]	Macaca mulatta	1.0173	0.983	1.1377	1.046	0.0812452	0.9511	0.8771	1.0073	0.945167	0.0653025	0.903601	0.169145
gi|109127868	PREDICTED: ubiquinol-cytochrome c reductase core protein II isoform 3 [Macaca mulatta]	Macaca mulatta	1.0143	0.9289	1.0221	0.988433	0.0517047	1.1231	1.0051	1.0636	1.06393	0.0590007	1.07638	0.170859
gi|109088841	PREDICTED: similar to zinc finger protein 32 isoform 1 [Macaca mulatta]	Macaca mulatta	0.9648	1.0768	1.0595	1.0337	0.0602929	1.0643	1.2364	1.1094	1.1367	0.0892388	1.09964	0.172962
gi|109054026	PREDICTED: synapse-associated protein 97 isoform 1 [Macaca mulatta]	Macaca mulatta	1.1157	1.1738	1.0553	1.11493	0.0592537	1.2937	1.1143	1.2553	1.2211	0.0944633	1.09522	0.174479
gi|73964902	PREDICTED: similar to growth factor receptor-bound protein 2 isoform 2 isoform 3 [Canis familiaris]	Canis familiaris	1.0185	0.9654	0.8879	0.957267	0.0656788	0.8727	0.6048	0.8963	0.791267	0.161915	0.82659	0.175208
gi|109085914	PREDICTED: neurofilament 3 (150kDa medium) isoform 2 [Macaca mulatta]	Macaca mulatta	0.8506	1.0167	1.0308	0.966033	0.100216	1.0248	1.3154	1.0813	1.1405	0.15408	1.1806	0.175509
gi|56549640	septin 2 [Homo sapiens]	Homo sapiens	1.2261	1.171	1.0837	1.16027	0.0718042	1.112	1.0807	0.8881	1.02693	0.121247	0.885084	0.176583
gi|73996597	PREDICTED: similar to ADP-ribosylation factor 3 isoform 1 [Canis familiaris]	Canis familiaris	1.4086	1.0431	1.1295	1.19373	0.191029	1.1347	0.8318	0.9133	0.959933	0.156742	0.804144	0.176597
gi|109089281	PREDICTED: similar to Calcium/calmodulin-dependent protein kinase type II gamma chain (CaM-kinase II gamma chain) (CaM kinase II gamma subunit) (CaMK-II gamma subunit) [Macaca mulatta]	Macaca mulatta	0.9571	0.9953	1.0903	1.01423	0.0685887	1.2341	1.2168	1.004	1.15163	0.128146	1.13547	0.176901
gi|109079534	PREDICTED: similar to cytoplasmic FMR1 interacting protein 2 [Macaca mulatta]	Macaca mulatta	1.3764	1.2382	1.0349	1.2165	0.171781	1.0625	1.109	0.9181	1.02987	0.099546	0.846582	0.178818
gi|109002608	PREDICTED: palmitoyl-protein thioesterase 1 (ceroid-lipofuscinosis, neuronal 1, infantile) isoform 1 [Macaca mulatta]	Macaca mulatta	0.7981	0.9208	1.0129	0.9106	0.107763	0.9677	1.0251	1.083	1.02527	0.0576502	1.12592	0.17947
gi|109128764	PREDICTED: similar to NDRG family member 4 [Macaca mulatta]	Macaca mulatta	0.9731	0.9287	0.9298	0.943867	0.0253228	0.9711	0.9557	1.0018	0.9762	0.0234693	1.03426	0.180113
gi|109122649	PREDICTED: similar to zinc binding alcohol dehydrogenase, domain containing 2 [Macaca mulatta]	Macaca mulatta	1.0994	1.0071	1.004	1.03683	0.0542065	0.9909	1.0028	0.918	0.970567	0.0459113	0.936087	0.181452
gi|4504051	guanine nucleotide binding protein, alpha z polypeptide [Homo sapiens]	Homo sapiens	1.1426	1.4442	1.1307	1.23917	0.177664	0.9806	1.1929	0.8766	1.0167	0.161211	0.820471	0.183511
gi|109033141	PREDICTED: growth associated protein 43 isoform 1 [Macaca mulatta]	Macaca mulatta	0.7515	1.067	0.9216	0.913367	0.157911	0.9919	1.2533	1.069	1.10473	0.134314	1.20952	0.185095
gi|109093315	PREDICTED: solute carrier family 25 (mitochondrial carrier; citrate transporter), member 1 [Macaca mulatta]	Macaca mulatta	1.2444	1.1432	1.0019	1.12983	0.121801	1.0846	0.9772	0.9185	0.993433	0.0842315	0.879274	0.185869
gi|109039591	PREDICTED: similar to vesicle-associated calmodulin-binding protein isoform 1 [Macaca mulatta]	Macaca mulatta	1.0568	1.0511	1.0492	1.05237	0.00395517	0.9655	0.8834	1.0624	0.970433	0.0896019	0.922144	0.188751
gi|109126524	PREDICTED: similar to Glucosidase 2 beta subunit precursor (Glucosidase II beta subunit) (Protein kinase C substrate, 60.1 kDa protein, heavy chain) (PKCSH) (80K-H protein), partial [Macaca mulatta]	Macaca mulatta	0.9274	1.0127	0.8232	0.9211	0.094907	0.9427	1.1947	1.0582	1.0652	0.126146	1.15644	0.18902
gi|109099595	PREDICTED: similar to DNA polymerase epsilon, catalytic subunit A (DNA polymerase II subunit A) [Macaca mulatta]	Macaca mulatta	0.9785	0.906	1.2403	1.0416	0.175856	0.8808	0.8884	0.8761	0.881767	0.00620672	0.84655	0.190768
gi|109082439	PREDICTED: similar to synaptic vesicle protein 2B homolog [Macaca mulatta]	Macaca mulatta	0.8487	0.9403	1.1696	0.9862	0.165301	1.0951	1.1813	1.1473	1.14123	0.043419	1.1572	0.191238
gi|109093274	PREDICTED: septin 5 [Macaca mulatta]	Macaca mulatta	1.0763	1.0037	0.9836	1.0212	0.0487648	0.9664	0.9603	0.9956	0.9741	0.0188677	0.953878	0.193727
gi|109097886	PREDICTED: synaptotagmin I isoform 4 [Macaca mulatta]	Macaca mulatta	0.9479	0.9955	0.9978	0.9804	0.0281693	0.9812	1.087	1.0349	1.03437	0.052902	1.05505	0.193869
gi|76253718	guanine nucleotide-binding protein, beta-1 subunit [Bos taurus]	Bos taurus	0.9794	0.9635	0.9529	0.965267	0.013338	0.9941	0.9893	1.1282	1.0372	0.0788448	1.07452	0.194213
gi|51479156	ATP synthase, H+ transporting, mitochondrial F0 complex, subunit G [Homo sapiens]	Homo sapiens	0.8724	1.0059	0.8985	0.9256	0.0707557	1.0587	1.0954	0.9268	1.02697	0.0886665	1.10951	0.196598
gi|109075233	PREDICTED: chaperonin isoform 2 [Macaca mulatta]	Macaca mulatta	0.9151	1.1667	0.9065	0.9961	0.147806	1.1444	1.3697	1.0589	1.191	0.160555	1.19566	0.196798
gi|109111484	PREDICTED: SH3-domain GRB2-like 2 [Macaca mulatta]	Macaca mulatta	1.1583	1.1462	1.1647	1.1564	0.00939521	1.0545	1.0137	1.1757	1.0813	0.0842596	0.935057	0.199752
gi|54144631	phosphatase and actin regulator 1 [Homo sapiens]	Homo sapiens	0.8568	0.8472	0.926	0.876667	0.0429927	1.0318	0.8559	1.046	0.9779	0.105893	1.11548	0.199765
gi|109114667	PREDICTED: similar to septin 4 isoform 3 [Macaca mulatta]	Macaca mulatta	1.0555	1.0736	0.966	1.0317	0.0576131	1.0176	0.9435	0.9436	0.968233	0.0427528	0.938483	0.200229
gi|109080260	PREDICTED: similar to Ras protein-specific guanine nucleotide-releasing factor 2, partial [Macaca mulatta]	Macaca mulatta	0.9553	0.9817	1.0001	0.979033	0.0225187	1.0074	1.0552	0.9859	1.01617	0.035472	1.03793	0.200577
gi|109111495	PREDICTED: similar to PC4 and SFRS1 interacting protein 1 isoform 2 [Macaca mulatta]	Macaca mulatta	0.8816	1.1907	0.9329	1.00173	0.165648	0.9217	0.8309	0.7687	0.840433	0.0769442	0.838979	0.200848
gi|109088355	PREDICTED: vimentin [Macaca mulatta]	Macaca mulatta	0.7561	0.7527	0.7175	0.7421	0.0213719	0.7573	0.9019	0.7801	0.8131	0.0777434	1.09567	0.201892
gi|109101235	PREDICTED: similar to acyl-CoA synthetase long-chain family member 3 isoform 1 [Macaca mulatta]	Macaca mulatta	1.1872	1.0196	1.5057	1.2375	0.246923	0.3419	0.4257	1.343	0.703533	0.555377	0.568512	0.202745
gi|109067280	PREDICTED: similar to Myosin light polypeptide 6 (Smooth muscle and nonmuscle myosin light chain alkali 6) (Myosin light chain alkali 3) (Myosin light chain 3) (MLC-3) (LC17) [Macaca mulatta]	Macaca mulatta	0.8509	0.7494	0.8828	0.8277	0.0696604	0.9148	0.9535	0.8468	0.905033	0.0540163	1.09343	0.203258
gi|109090817	PREDICTED: acyl-Coenzyme A dehydrogenase, short/branched chain [Macaca mulatta]	Macaca mulatta	1.1247	0.9093	0.9077	0.980567	0.124826	1.2675	1.3389	0.9594	1.1886	0.201678	1.21216	0.203338
gi|4502315	ATPase, H+ transporting, lysosomal V1 subunit C1 [Homo sapiens]	Homo sapiens	1.2117	1.0139	1.0307	1.08543	0.109672	1.043	0.938	0.9497	0.9769	0.0575424	0.900009	0.203665
gi|109076755	PREDICTED: similar to brain abundant, membrane attached signal protein 1 [Macaca mulatta]	Macaca mulatta	0.9676	0.9571	0.9495	0.958067	0.00908864	0.9702	1.0297	1.2263	1.0754	0.134027	1.12247	0.204868
gi|109077537	PREDICTED: similar to methylcrotonoyl-Coenzyme A carboxylase 2 (beta) isoform 2 [Macaca mulatta]	Macaca mulatta	1.3146	0.9802	1.4837	1.2595	0.256232	0.8873	1.1037	1.0536	1.01487	0.11328	0.805769	0.204967
gi|109113915	PREDICTED: oligodendrocyte myelin glycoprotein isoform 2 [Macaca mulatta]	Macaca mulatta	0.9266	1.029	0.8807	0.945433	0.0759226	1.0612	1.145	0.9517	1.05263	0.0969343	1.11339	0.206046
gi|109130472	PREDICTED: amine oxidase (flavin-containing) [Macaca mulatta]	Macaca mulatta	1.0441	1.1222	0.9549	1.0404	0.0837113	1.0006	0.9704	0.8774	0.949467	0.0642123	0.912598	0.209761
gi|109093172	PREDICTED: brain glycogen phosphorylase isoform 2 [Macaca mulatta]	Macaca mulatta	1.1543	1.1476	1.101	1.1343	0.0290326	1.077	1.1115	0.873	1.0205	0.128898	0.899674	0.210026
gi|109125714	PREDICTED: similar to synaptotagmin 3 [Macaca mulatta]	Macaca mulatta	0.7025	0.8746	0.8796	0.8189	0.100836	0.8955	0.9704	0.8795	0.915133	0.0485263	1.11752	0.210601
gi|109098359	PREDICTED: similar to solute carrier family 25 member 3 isoform b precursor isoform 1 [Macaca mulatta]	Macaca mulatta	0.9299	0.9155	0.9756	0.940333	0.031379	1.1268	0.9206	1.0551	1.03417	0.104682	1.09979	0.211176
gi|109130738	PREDICTED: similar to proprotein convertase subtilisin/kexin type 1 inhibitor precursor [Macaca mulatta]	Macaca mulatta	0.8809	0.7957	0.9055	0.8607	0.0576198	1.1544	0.879	0.9468	0.9934	0.143492	1.15418	0.211365
gi|109013446	PREDICTED: potassium voltage-gated channel, shaker-related subfamily, member 2 isoform 3 [Macaca mulatta]	Macaca mulatta	1.6895	1.0647	0.9853	1.2465	0.385698	0.8187	0.9148	0.9901	0.907867	0.0859101	0.728333	0.211889
gi|94421004	cytochrome c oxidase subunit VIb polypeptide 1 [Macaca mulatta]	Macaca mulatta	1.142	1.1231	0.9837	1.08293	0.0864566	1.0381	0.9523	1.0102	1.0002	0.0437654	0.923603	0.213281
gi|109095364	PREDICTED: ubiquitin specific peptidase 5 (isopeptidase T) isoform 1 [Macaca mulatta]	Macaca mulatta	1.0536	1.1101	1.083	1.08223	0.0282578	1.1198	1.1883	1.0882	1.1321	0.051171	1.04608	0.213585
gi|109111180	PREDICTED: ciliary neurotrophic factor receptor isoform 2 [Macaca mulatta]	Macaca mulatta	0.9158	0.8668	0.8267	0.869767	0.044624	0.8629	1.0009	0.9596	0.941133	0.0708291	1.08205	0.213837
gi|109078409	PREDICTED: similar to GRAM domain containing 3 isoform 4 [Macaca mulatta]	Macaca mulatta	0.6809	0.8335	0.8908	0.801733	0.108496	0.9557	0.8659	0.8861	0.902567	0.0471102	1.12577	0.213848
gi|109100919	PREDICTED: similar to SWI/SNF-related matrix-associated actin-dependent regulator of chromatin a-like 1 isoform 3 [Macaca mulatta]	Macaca mulatta	0.6809	0.8335	0.8908	0.801733	0.108496	0.9557	0.8659	0.8861	0.902567	0.0471102	1.12577	0.213848
gi|109111493	PREDICTED: hypothetical protein [Macaca mulatta]	Macaca mulatta	0.6809	0.8335	0.8908	0.801733	0.108496	0.9557	0.8659	0.8861	0.902567	0.0471102	1.12577	0.213848
gi|109048934	PREDICTED: similar to Profilin-2 (Profilin II) [Macaca mulatta]	Macaca mulatta	1.0827	1.1139	0.9233	1.03997	0.102234	1.0047	0.93	0.8801	0.938267	0.06271	0.902208	0.215834
gi|109113015	PREDICTED: similar to zinc finger protein-3 [Macaca mulatta]	Macaca mulatta	0.914	0.9295	1	0.947833	0.0458376	1.0343	0.9428	1.0674	1.01483	0.0645407	1.07069	0.21654
gi|109124320	PREDICTED: similar to Glucose-6-phosphate isomerase (GPI) (Phosphoglucose isomerase) (PGI) (Phosphohexose isomerase) (PHI) (Neuroleukin) (NLK) (Sperm antigen 36) (SA-36) [Macaca mulatta]	Macaca mulatta	0.9598	0.9544	1.0172	0.977133	0.0348036	0.9085	0.9469	0.9631	0.9395	0.0280421	0.961486	0.218485
gi|9966913	actin-related protein 3-beta isoform 1 [Homo sapiens]	Homo sapiens	1.1471	1.0533	1.0318	1.0774	0.0613117	0.9487	0.8921	1.0906	0.977133	0.102259	0.906936	0.218959
gi|16507237	heat shock 70kDa protein 5 [Homo sapiens]	Homo sapiens	0.939	0.9829	0.8612	0.9277	0.0616319	0.9557	1.2213	0.9975	1.05817	0.142815	1.14063	0.219938
gi|109132048	PREDICTED: similar to progesterone receptor membrane component 1 [Macaca mulatta]	Macaca mulatta	1.2689	1.0158	1.0081	1.0976	0.1484	1.0564	0.9263	0.8601	0.9476	0.0998684	0.863338	0.220024
gi|109019837	PREDICTED: similar to kynurenine 3-monooxygenase [Macaca mulatta]	Macaca mulatta	0.8397	0.9455	0.8637	0.882967	0.055469	0.8987	0.9946	0.9401	0.944467	0.0480989	1.06965	0.220436
gi|45504382	DnaJ (Hsp40) homolog, subfamily C, member 5 [Homo sapiens]	Homo sapiens	0.7853	0.9974	0.9316	0.904767	0.108566	1.0015	1.0547	0.957	1.0044	0.0489145	1.11012	0.220863
gi|109128196	PREDICTED: coronin, actin binding protein, 1A [Macaca mulatta]	Macaca mulatta	1.0837	1.1387	0.9992	1.07387	0.0702679	0.8865	1.1037	0.8142	0.9348	0.150673	0.870499	0.220969
gi|109113323	PREDICTED: myosin, heavy polypeptide 10, non-muscle [Macaca mulatta]	Macaca mulatta	1.4482	1.2264	1.0737	1.24943	0.188309	1.1611	1.0992	0.9247	1.06167	0.122588	0.849719	0.221346
gi|109094709	PREDICTED: similar to signal-regulatory protein alpha precursor, partial [Macaca mulatta]	Macaca mulatta	0.9408	2.0454	1.5262	1.50413	0.552631	0.9054	1.2516	0.8774	1.01147	0.208432	0.672458	0.222032
gi|8394024	protein phosphatase 2a, catalytic subunit, beta isoform [Mus musculus]	Mus musculus	1.0076	1.0273	1.1134	1.04943	0.0562656	0.808	0.8507	1.0878	0.9155	0.150736	0.872376	0.22281
gi|109040932	PREDICTED: microtubule-associated protein 4 isoform 4 [Macaca mulatta]	Macaca mulatta	0.8177	1.1019	1.0997	1.00643	0.163452	1.06	1.4825	1.1621	1.23487	0.220449	1.22697	0.222833
gi|109096809	PREDICTED: keratin 5 isoform 9 [Macaca mulatta]	Macaca mulatta	0.26	0.2682	0.4139	0.314033	0.0865842	0.3821	0.4303	0.3627	0.3917	0.0348075	1.24732	0.222881
gi|109068243	PREDICTED: coiled-coil-helix-coiled-coil-helix domain containing 3 isoform 4 [Macaca mulatta]	Macaca mulatta	1.0387	1.0409	1.0324	1.03733	0.00441173	1.1302	1.1092	1.0195	1.0863	0.0587957	1.0472	0.223695
gi|109082346	PREDICTED: isocitrate dehydrogenase 2 (NADP+), mitochondrial [Macaca mulatta]	Macaca mulatta	0.8563	0.9386	0.875	0.889967	0.0431431	0.8603	0.8684	0.7986	0.842433	0.0381762	0.94659	0.226175
gi|109091975	PREDICTED: similar to ganglioside-induced differentiation-associated protein 1-like 1 isoform 2 [Macaca mulatta]	Macaca mulatta	0.9918	1.0033	0.9271	0.974067	0.0410787	0.8865	0.9519	0.9482	0.928867	0.0367372	0.953597	0.228469
gi|109083543	PREDICTED: similar to atlastin isoform a isoform 1 [Macaca mulatta]	Macaca mulatta	1.5178	1.2173	1.5485	1.42787	0.183001	1.4257	1.0518	1.1504	1.2093	0.193784	0.846928	0.228542
gi|109113092	PREDICTED: similar to neuroligin 2 [Macaca mulatta]	Macaca mulatta	0.8224	1.1496	0.8885	0.9535	0.173014	1.0593	1.2125	1.0645	1.1121	0.0869878	1.16633	0.229022
gi|109086987	PREDICTED: ubiquinol-cytochrome c reductase binding protein [Macaca mulatta]	Macaca mulatta	0.9465	0.9254	1.0693	0.9804	0.0777091	1.075	0.9977	1.1	1.05757	0.0533316	1.07871	0.22914
gi|109099174	PREDICTED: ubiquinol-cytochrome c reductase, Rieske iron-sulfur polypeptide 1 isoform 2 [Macaca mulatta]	Macaca mulatta	0.9368	0.8895	0.9608	0.929033	0.036279	1.0426	0.9447	0.9578	0.9817	0.0531461	1.05669	0.229273
gi|109113321	PREDICTED: myosin, heavy polypeptide 10, non-muscle [Macaca mulatta]	Macaca mulatta	1.1544	0.997	1.045	1.06547	0.0806713	1.0526	0.9685	0.9128	0.977967	0.0703791	0.917876	0.229809
gi|109098314	PREDICTED: similar to ubiquitin-conjugating enzyme E2N [Macaca mulatta]	Macaca mulatta	0.8908	0.9628	0.8722	0.9086	0.047851	0.9175	0.7545	0.8212	0.831067	0.0819467	0.914667	0.22994
gi|77736257	protein phosphatase 1, catalytic subunit, beta isoform [Bos taurus]	Bos taurus	1.103	0.9693	1.0265	1.03293	0.0670818	0.9928	0.7088	0.9745	0.892033	0.158948	0.863592	0.230105
gi|109125365	PREDICTED: solute carrier family 8 member 2 [Macaca mulatta]	Macaca mulatta	0.8497	0.7396	0.87	0.819767	0.0701644	0.8264	0.9051	1.045	0.9255	0.110719	1.12898	0.234893
gi|114658330	PREDICTED: hypothetical protein isoform 1 [Pan troglodytes]	Pan troglodytes	1.0443	1.0305	1.0678	1.04753	0.018859	0.961	0.878	1.0684	0.969133	0.0954602	0.925158	0.23534
gi|109097061	PREDICTED: phosphodiesterase 1B, calmodulin-dependent [Macaca mulatta]	Macaca mulatta	1.1333	0.8841	1.0758	1.03107	0.130484	0.9493	0.779	0.9641	0.897467	0.102862	0.870425	0.236126
gi|32698769	guanine nucleotide binding protein (G protein), gamma 7 [Homo sapiens]	Homo sapiens	1.0281	0.9746	1.0038	1.00217	0.0267874	1.1018	0.9798	1.118	1.06653	0.0755487	1.06423	0.236648
gi|109129422	PREDICTED: similar to Cytochrome c oxidase subunit 4 isoform 1, mitochondrial precursor (Cytochrome c oxidase subunit IV isoform 1) (COX IV-1) (Cytochrome c oxidase polypeptide IV) isoform 1 [Macaca mulatta]	Macaca mulatta	0.9458	0.9096	1.0365	0.963967	0.0653714	0.9765	1.2235	1.0384	1.07947	0.128519	1.11982	0.237606
gi|109105595	PREDICTED: similar to FK506-binding protein 2 precursor isoform 2 [Macaca mulatta]	Macaca mulatta	0.7749	0.913	0.7876	0.825167	0.0763305	0.8272	1.1474	0.9327	0.9691	0.163174	1.17443	0.238602
gi|109003322	PREDICTED: solute carrier family 2 (facilitated glucose transporter), member 1 isoform 1 [Macaca mulatta]	Macaca mulatta	1.1758	1.1651	1.1886	1.1765	0.0117656	1.0976	1.1611	0.7771	1.01193	0.205835	0.860122	0.238985
gi|8394076	proteasome (prosome, macropain) subunit, alpha type 6 [Rattus norvegicus]	Rattus norvegicus	1.6585	1.0541	0.9466	1.21973	0.383766	0.9131	0.8445	0.9716	0.909733	0.0636168	0.745846	0.23962
gi|83267868	dynein light chain 1 [Homo sapiens]	Homo sapiens	0.9117	0.9826	0.7612	0.885167	0.11306	0.9564	1.0153	0.9644	0.9787	0.0319479	1.10567	0.240009
gi|109100185	PREDICTED: metaxin 2 isoform 1 [Macaca mulatta]	Macaca mulatta	1.1659	1.0276	0.9929	1.06213	0.0915241	1.0118	1.0084	0.9047	0.974967	0.0608765	0.917932	0.241548
gi|109114364	PREDICTED: similar to non-metastatic cells 1, protein (NM23A) expressed in isoform a [Macaca mulatta]	Macaca mulatta	0.8887	1.0921	0.9142	0.965	0.110808	0.8767	0.8849	0.8699	0.877167	0.00751088	0.908981	0.242611
gi|109074397	PREDICTED: septin 11 isoform 2 [Macaca mulatta]	Macaca mulatta	0.8039	0.8245	0.9387	0.8557	0.0726143	0.8722	0.9885	1.4506	1.10377	0.305944	1.2899	0.243576
gi|109075873	PREDICTED: doublecortin and CaM kinase-like 2 [Macaca mulatta]	Macaca mulatta	1.0295	0.9274	1.0277	0.994867	0.0584348	0.9692	0.7009	0.9401	0.870067	0.147223	0.874556	0.244081
gi|109111288	PREDICTED: similar to NADH dehydrogenase (ubiquinone) 1 beta subcomplex, 6, 17kDa isoform 2 isoform 3 [Macaca mulatta]	Macaca mulatta	0.8564	0.9416	0.9607	0.919567	0.0555313	0.9709	1.0804	0.9317	0.994333	0.0770699	1.08131	0.244488
gi|109083859	PREDICTED: similar to reticulon 1 isoform A [Macaca mulatta]	Macaca mulatta	0.9546	0.8889	0.9539	0.932467	0.0377315	0.9564	0.9746	1.2054	1.04547	0.138805	1.12118	0.245239
gi|109076400	PREDICTED: similar to sorbin and SH3 domain containing 2 isoform 1 isoform 9 [Macaca mulatta]	Macaca mulatta	0.9967	0.9392	0.9166	0.950833	0.0412977	0.8881	1.4043	1.1774	1.1566	0.258728	1.21641	0.245352
gi|109105885	PREDICTED: similar to solute carrier family 3 (activators of dibasic and neutral amino acid transport), member 2 isoform c [Macaca mulatta]	Macaca mulatta	1.0109	0.9288	1.0515	0.997067	0.0625087	1.3264	0.9661	1.1478	1.14677	0.180152	1.15014	0.245508
gi|109018266	PREDICTED: similar to 3(2),5-bisphosphate nucleotidase 1 (Bisphosphate 3-nucleotidase 1) (PAP-inositol-1,4-phosphatase) (PIP) [Macaca mulatta]	Macaca mulatta	1.2617	1.1641	1.0432	1.15633	0.109457	1.0357	0.9046	1.1456	1.02863	0.120655	0.889565	0.246093
gi|109107307	PREDICTED: similar to Alpha-parvin (Calponin-like integrin-linked kinase-binding protein) (CH-ILKBP) [Macaca mulatta]	Macaca mulatta	0.6744	0.8419	0.7598	0.7587	0.0837554	0.6758	0.7455	0.527	0.649433	0.111611	0.855982	0.24652
gi|108999807	PREDICTED: similar to Stathmin (Phosphoprotein p19) (pp19) (Oncoprotein 18) (Op18) (Leukemia-associated phosphoprotein p18) (pp17) (Prosolin) (Metablastin) (Protein Pr22) [Macaca mulatta]	Macaca mulatta	1.0688	1.0389	1.0274	1.04503	0.0213706	0.9411	0.9832	1.0607	0.995	0.0606669	0.952123	0.249141
gi|74136241	RNA binding motif protein 12 [Macaca mulatta]	Macaca mulatta	0.9289	1.0613	1.0222	1.00413	0.0680238	1.0169	1.2644	1.0723	1.11787	0.12989	1.11327	0.25026
gi|109086906	PREDICTED: 2,4-dienoyl CoA reductase 1 [Macaca mulatta]	Macaca mulatta	1.2385	1.0624	0.9746	1.09183	0.13439	0.9585	1.0615	0.8742	0.964733	0.0938055	0.88359	0.250343
gi|109072411	PREDICTED: protein-L-isoaspartate (D-aspartate) O-methyltransferase isoform 1 [Macaca mulatta]	Macaca mulatta	1.065	1.178	0.9233	1.05543	0.127619	1.0079	0.9074	0.9307	0.948667	0.0526038	0.898841	0.251393
gi|109074699	PREDICTED: similar to ephrin receptor EphA5 isoform b isoform 10 [Macaca mulatta]	Macaca mulatta	0.9832	0.6164	0.8159	0.805167	0.183635	0.7449	0.63	0.5689	0.647933	0.08936	0.80472	0.253232
gi|109089079	PREDICTED: similar to synuclein, gamma (breast cancer-specific protein 1) isoform 2 [Macaca mulatta]	Macaca mulatta	0.973	0.9564	1.0181	0.9825	0.0319282	0.9132	1.2055	1.2993	1.13933	0.201375	1.15963	0.253597
gi|109065441	PREDICTED: carbonyl reductase 1 [Macaca mulatta]	Macaca mulatta	1.0085	0.8976	0.8522	0.919433	0.0804049	0.8602	0.7478	0.8943	0.8341	0.0766581	0.907189	0.254154
gi|109121539	PREDICTED: N-ethylmaleimide-sensitive factor attachment protein, gamma [Macaca mulatta]	Macaca mulatta	1.0904	1.016	1.1043	1.07023	0.0474789	0.9217	1.0152	1.0698	1.00223	0.0748966	0.936462	0.254836
gi|109066038	PREDICTED: similar to B0432.9 [Macaca mulatta]	Macaca mulatta	1.1309	0.8425	0.9169	0.963433	0.149725	0.8889	0.8012	0.8422	0.8441	0.0438809	0.876137	0.255868
gi|109101715	PREDICTED: similar to protein phosphatase 1, regulatory subunit 7 [Macaca mulatta]	Macaca mulatta	1.1271	0.9242	1.0009	1.0174	0.102451	0.9196	0.8047	1.0015	0.9086	0.0988601	0.893061	0.256206
gi|109085862	PREDICTED: phytanoyl-CoA hydroxylase interacting protein [Macaca mulatta]	Macaca mulatta	1.1959	1.1948	1.0931	1.16127	0.0590366	1.1673	1.0807	0.9258	1.05793	0.122349	0.911017	0.258069
gi|113461965	theta 1 globin [Macaca mulatta]	Macaca mulatta	0.9487	0.7143	0.8487	0.837233	0.11762	0.8896	0.9011	1.1629	0.984533	0.154577	1.17594	0.25929
gi|109068451	PREDICTED: similar to CG4525-PA [Macaca mulatta]	Macaca mulatta	1.2013	1.0383	1.4596	1.23307	0.212439	0.5108	0.3157	1.4343	0.7536	0.59752	0.611159	0.260503
gi|109121193	PREDICTED: similar to propionyl-Coenzyme A carboxylase, alpha polypeptide precursor [Macaca mulatta]	Macaca mulatta	0.9857	0.9569	0.921	0.954533	0.0324149	0.9487	0.9086	0.9212	0.926167	0.0205062	0.970282	0.269439
gi|109108472	PREDICTED: matrix metalloproteinase 12 [Macaca mulatta]	Macaca mulatta	0.9153	1.0897	0.9506	0.9852	0.0922047	1.0032	1.0657	1.4018	1.1569	0.214379	1.17428	0.271538
gi|109039974	PREDICTED: NCK interacting protein with SH3 domain isoform 1 [Macaca mulatta]	Macaca mulatta	0.8792	0.7897	0.9406	0.869833	0.0758848	0.8196	0.8392	0.7623	0.807033	0.0399605	0.927802	0.273486
gi|109017906	PREDICTED: similar to nitrilase 1 [Macaca mulatta]	Macaca mulatta	0.9791	1.0607	0.9898	1.00987	0.0443469	0.9565	0.7294	1.0059	0.897267	0.14746	0.8885	0.274047
gi|4507951	tyrosine 3-monooxygenase/tryptophan 5-monooxygenase activation protein, eta polypeptide [Homo sapiens]	Homo sapiens	1.1006	1.196	1.1358	1.14413	0.0482429	1.0371	1.1755	0.9082	1.04027	0.133678	0.909218	0.274265
gi|109102096	PREDICTED: Rho-associated, coiled-coil containing protein kinase 2 [Macaca mulatta]	Macaca mulatta	1.1859	1.0948	1.1567	1.1458	0.0465178	1.1869	0.9921	0.9918	1.05693	0.112555	0.922441	0.274922
gi|109071829	PREDICTED: similar to transmembrane protein 30A [Macaca mulatta]	Macaca mulatta	1.0418	0.9965	0.905	0.9811	0.0696881	1.1383	1.0154	1.0095	1.0544	0.0727194	1.07471	0.276001
gi|109086730	PREDICTED: similar to ubiquitin and ribosomal protein S27a precursor [Macaca mulatta]	Macaca mulatta	0.9565	1.1752	0.9637	1.0318	0.12424	1.0574	0.7908	0.834	0.894067	0.143091	0.866512	0.27653
gi|109123592	PREDICTED: calreticulin isoform 2 [Macaca mulatta]	Macaca mulatta	0.7878	0.9587	0.7063	0.8176	0.128812	0.8008	1.1353	0.975	0.970367	0.167298	1.18685	0.278395
gi|109127269	PREDICTED: similar to 3,2-trans-enoyl-CoA isomerase, mitochondrial precursor (Dodecenoyl-CoA isomerase) (Delta(3),delta(2)-enoyl-CoA isomerase) (D3,D2-enoyl-CoA isomerase) isoform 1 [Macaca mulatta]	Macaca mulatta	0.9183	1.0004	0.9759	0.964867	0.0421474	1.0142	0.7889	0.8048	0.8693	0.125739	0.900953	0.28004
gi|4507791	ubiquitin-conjugating enzyme E2M [Homo sapiens]	Homo sapiens	1.1538	0.9626	1.0121	1.04283	0.0992359	1.1845	1.0691	1.1226	1.1254	0.0577509	1.07918	0.280909
gi|109112212	PREDICTED: syntaxin binding protein 1 [Macaca mulatta]	Macaca mulatta	0.9953	0.985	1.0735	1.01793	0.0483969	1.0509	1.0277	1.1667	1.08177	0.0744635	1.06271	0.281107
gi|109110898	PREDICTED: similar to aldehyde dehydrogenase 1B1 precursor isoform 2 [Macaca mulatta]	Macaca mulatta	1.0309	1.133	1.0473	1.0704	0.0548298	1.0339	1.0493	0.767	0.950067	0.158727	0.887581	0.282372
gi|109069715	PREDICTED: similar to adenylyl cyclase-associated protein 2 isoform 1 [Macaca mulatta]	Macaca mulatta	1.1936	0.8436	1.1235	1.05357	0.185184	1.754	1.0808	1.1945	1.3431	0.360362	1.27481	0.283496
gi|109087720	PREDICTED: similar to Cytochrome c1, heme protein, mitochondrial precursor (Cytochrome c-1) isoform 1 [Macaca mulatta]	Macaca mulatta	0.9315	0.9519	0.966	0.9498	0.0173456	1.0631	1.0732	0.9109	1.01573	0.0909287	1.06942	0.284856
gi|74136167	superoxide dismutase 1, soluble [Macaca mulatta]	Macaca mulatta	0.8603	0.9597	0.8417	0.887233	0.0634433	0.8733	1.1113	0.9663	0.983633	0.119943	1.10865	0.285911
gi|109033107	PREDICTED: hypothetical protein isoform 4 [Macaca mulatta]	Macaca mulatta	1.098	0.9746	1.0941	1.05557	0.0701463	1.0622	1.1114	1.3075	1.16037	0.129774	1.09928	0.28593
gi|13124806	Microtubule-associated protein tau (Neurofibrillary tangle protein) (Paired helical filament-tau) (PHF-tau) UPS	HUMAN	0.8134	0.9033	0.9274	0.881367	0.0600816	0.8563	0.9748	1.1721	1.00107	0.15953	1.13581	0.290764
gi|109103265	PREDICTED: similar to annexin IV isoform 2 [Macaca mulatta]	Macaca mulatta	0.8783	0.9891	0.9845	0.950633	0.0626847	0.9394	1.0607	1.0403	1.01347	0.0649495	1.0661	0.294384
gi|73969818	PREDICTED: similar to actin-related protein 2 isoform a isoform 2 [Canis familiaris]	Canis familiaris	1.0756	0.9876	0.9885	1.01723	0.050549	0.9484	0.9031	1.0302	0.960567	0.0644176	0.944293	0.296819
gi|109075480	PREDICTED: tyrosine 3-monooxygenase/tryptophan 5-monooxygenase activation protein, theta polypeptide [Macaca mulatta]	Macaca mulatta	1.2114	1.1744	1.1448	1.17687	0.0333684	1.0692	1.0581	1.2122	1.11317	0.0859448	0.945873	0.297495
gi|6715568	protein phosphatase 3, catalytic subunit, alpha isoform isoform 1 [Homo sapiens]	Homo sapiens	1.08	1.1092	1.0498	1.07967	0.0297014	1.0117	0.9636	1.1044	1.02657	0.0715676	0.950818	0.300923
gi|109092989	PREDICTED: proprotein convertase subtilisin/kexin type 2 [Macaca mulatta]	Macaca mulatta	1.1045	1.0391	1.0164	1.05333	0.0457421	1.0124	0.869	1.0564	0.979267	0.0979952	0.929684	0.301169
gi|109102060	PREDICTED: similar to Visinin-like protein 1 (VILIP) (Neural visinin-like protein 1) (NVL-1) (NVP-1) (21 kDa CABP) [Macaca mulatta]	Macaca mulatta	0.8399	1.1047	0.8801	0.941567	0.1427	1.1045	1.1548	0.939	1.0661	0.112909	1.13226	0.301478
gi|109107500	PREDICTED: similar to hemopexin [Macaca mulatta]	Macaca mulatta	0.8804	1.2524	1.0942	1.07567	0.186691	1.0827	1.2991	1.3075	1.22977	0.127433	1.14326	0.303091
gi|9910352	SH3-domain GRB2-like endophilin B2 [Homo sapiens]	Homo sapiens	1.2144	0.9627	1.236	1.1377	0.151939	1.0369	0.9176	1.0964	1.01697	0.0910514	0.893879	0.303181
gi|109103051	PREDICTED: similar to Pyruvate dehydrogenase E1 component alpha subunit, somatic form, mitochondrial precursor (PDHE1-A type I) [Macaca mulatta]	Macaca mulatta	1.1228	0.9834	0.9678	1.02467	0.0853432	1.0158	0.9183	0.9365	0.956867	0.0518427	0.933832	0.304797
gi|109121620	PREDICTED: similar to Band 4.1-like protein 3 (4.1B) (Differentially expressed in adenocarcinoma of the lung protein 1) (DAL-1), partial [Macaca mulatta]	Macaca mulatta	0.9326	0.8351	0.9802	0.915967	0.0739662	0.9474	0.9529	1.4268	1.10903	0.275208	1.21078	0.305721
gi|109097460	PREDICTED: dynactin 2 isoform 4 [Macaca mulatta]	Macaca mulatta	1.0465	0.9467	1.1567	1.04997	0.105043	0.9916	0.8531	1.0238	0.956167	0.0906988	0.910664	0.306718
gi|109120450	PREDICTED: similar to doublecortin and CaM kinase-like 1, partial [Macaca mulatta]	Macaca mulatta	0.9923	1.1162	1.0234	1.04397	0.0644596	1.0688	0.8326	0.9582	0.9532	0.118179	0.913056	0.307726
gi|109097098	PREDICTED: similar to RAB5B, member RAS oncogene family [Macaca mulatta]	Macaca mulatta	0.7974	0.6426	0.9155	0.785167	0.136861	0.9138	0.765	1.3231	1.00063	0.289005	1.27442	0.308009
gi|109043037	PREDICTED: similar to methylcrotonoyl-Coenzyme A carboxylase 1 (alpha) [Macaca mulatta]	Macaca mulatta	1.3239	0.9524	1.115	1.13043	0.18623	0.8893	1.0425	1.0436	0.9918	0.0887693	0.877363	0.309153
gi|109039075	PREDICTED: similar to choline dehydrogenase [Macaca mulatta]	Macaca mulatta	1.0688	1.7505	1.1584	1.3259	0.370433	1.1139	1.1981	0.8256	1.04587	0.195347	0.788798	0.311229
gi|109069674	PREDICTED: sirtuin 5 isoform 2 [Macaca mulatta]	Macaca mulatta	1.1058	0.9181	0.9254	0.9831	0.106324	0.9155	0.6835	0.9761	0.858367	0.15444	0.873122	0.313404
gi|109128739	PREDICTED: aspartate aminotransferase 2 [Macaca mulatta]	Macaca mulatta	0.9614	1.0229	0.9025	0.962267	0.0602047	0.9381	0.8936	0.9265	0.9194	0.023084	0.955452	0.31367
gi|66476559	JM10 [Macaca fuscata rhadinovirus]	Macaca fuscata rhadinovirus	1.0753	1.1785	0.8278	1.0272	0.18023	0.8384	0.8615	0.9883	0.896067	0.0807071	0.872339	0.31416
gi|109109707	PREDICTED: hypothetical protein isoform 1 [Macaca mulatta]	Macaca mulatta	0.867	1.0772	0.8304	0.924867	0.133188	0.9536	1.2278	0.9908	1.0574	0.148738	1.1433	0.314311
gi|109120734	PREDICTED: calcium binding protein 39-like isoform 4 [Macaca mulatta]	Macaca mulatta	0.9957	0.9228	1.0855	1.00133	0.0814962	1.0454	1.1913	1.0151	1.08393	0.0942084	1.08249	0.314765
gi|109067310	PREDICTED: diacylglycerol kinase, beta [Macaca mulatta]	Macaca mulatta	1.1503	0.9383	0.9768	1.0218	0.112937	0.9789	0.8837	0.9575	0.940033	0.0499457	0.919978	0.315376
gi|109087764	PREDICTED: similar to Peroxidasin CG12002-PA, isoform A isoform 2 [Macaca mulatta]	Macaca mulatta	0.9506	0.9182	0.8727	0.913833	0.0391331	0.9737	0.7672	0.7257	0.8222	0.132834	0.899726	0.315646
gi|109127928	PREDICTED: protein kinase C, beta 1 isoform 5 [Macaca mulatta]	Macaca mulatta	1.0866	1.024	1.0459	1.05217	0.031767	1.0779	0.9265	0.9889	0.997767	0.0760885	0.948297	0.316896
gi|74136381	macrophage migration inhibitory factor [Macaca mulatta]	Macaca mulatta	1.2633	1.252	1.0167	1.17733	0.139227	1.0564	0.8257	1.1922	1.02477	0.185286	0.870413	0.317849
gi|9790285	vacuolar protein sorting 29 [Mus musculus]	Mus musculus	1.0752	1.0403	0.9339	1.01647	0.0736033	0.9586	1.0105	0.8971	0.9554	0.0567677	0.939923	0.318691
gi|109104876	PREDICTED: similar to mitochondrial glutamate carrier 1 [Macaca mulatta]	Macaca mulatta	1.0625	0.9954	1.0304	1.02943	0.0335604	1.0546	0.9147	0.9645	0.977933	0.0709108	0.949972	0.319023
gi|109074999	PREDICTED: similar to alpha-synuclein isoform NACP140 [Macaca mulatta]	Macaca mulatta	1.4849	1.1958	1.4182	1.3663	0.151377	1.1411	1.2646	1.3372	1.24763	0.0991449	0.913147	0.319459
gi|109104920	PREDICTED: adaptor-related protein complex 2, alpha 2 subunit [Macaca mulatta]	Macaca mulatta	0.9497	0.9197	0.9576	0.942333	0.0199951	0.907	1.1612	1.0107	1.0263	0.127816	1.08911	0.32384
gi|109066776	PREDICTED: similar to calcium/calmodulin-dependent protein kinase IIB isoform 1 [Macaca mulatta]	Macaca mulatta	0.8955	0.9903	0.9882	0.958	0.0541368	1.1316	0.9698	0.9785	1.02663	0.0910078	1.07164	0.324428
gi|109069988	PREDICTED: similar to activator of basal transcription 1 [Macaca mulatta]	Macaca mulatta	0.7973	1.0438	0.894	0.9117	0.1242	0.9666	1.1333	0.9472	1.0157	0.102305	1.11407	0.32562
gi|109086718	PREDICTED: ganglioside-induced differentiation-associated protein 1 isoform 3 [Macaca mulatta]	Macaca mulatta	0.9162	1.0532	0.9547	0.9747	0.0706559	1.055	1.0371	0.9855	1.02587	0.0360861	1.05249	0.326542
gi|109074104	PREDICTED: similar to centaurin delta 1 isoform a [Macaca mulatta]	Macaca mulatta	1.1656	0.9138	1.0681	1.04917	0.126963	1.0809	0.8277	0.8836	0.930733	0.133018	0.887117	0.327108
gi|109074973	PREDICTED: similar to family with sequence similarity 13, member A1 isoform a [Macaca mulatta]	Macaca mulatta	1.4721	1.198	1.2653	1.3118	0.142844	0.9721	1.3887	1.0743	1.14503	0.21712	0.872872	0.328694
gi|55770846	catenin, alpha 2 [Homo sapiens]	Homo sapiens	0.9253	0.9929	0.921	0.9464	0.0403275	0.8825	1.128	1.0969	1.0358	0.133669	1.09446	0.329596
gi|41054834	microtubule-associated protein 1 light chain 3 alpha [Rattus norvegicus]	Rattus norvegicus	1.077	1.0536	0.8363	0.988967	0.13273	1.0387	0.7	0.8117	0.850133	0.17259	0.859618	0.331365
gi|109065448	PREDICTED: ATP synthase, H+ transporting, mitochondrial F1 complex, O subunit (oligomycin sensitivity conferring protein) [Macaca mulatta]	Macaca mulatta	0.9412	0.9557	1.0391	0.978667	0.0528366	1.0255	1.031	0.9894	1.0153	0.022598	1.03743	0.331484
gi|109129278	PREDICTED: similar to GABA(A) receptor-associated protein like 2 [Macaca mulatta]	Macaca mulatta	0.8951	0.9746	1.0217	0.9638	0.0639873	0.9118	1.0873	1.1764	1.0585	0.13463	1.09826	0.332938
gi|109110241	PREDICTED: similar to actin related protein 2/3 complex, subunit 5-like [Macaca mulatta]	Macaca mulatta	1.059	0.9384	1.1628	1.0534	0.112305	0.9816	0.7854	1.0534	0.940133	0.138729	0.892475	0.333416
gi|109104932	PREDICTED: toll interacting protein [Macaca mulatta]	Macaca mulatta	1.8625	1.0712	1.3031	1.41227	0.406789	1.1844	1.0402	1.2203	1.1483	0.0953227	0.81309	0.335301
gi|109103073	PREDICTED: similar to Cytochrome c oxidase polypeptide VIIc, mitochondrial precursor [Macaca mulatta]	Macaca mulatta	1.0354	1.0439	0.9198	0.9997	0.0693258	1.3489	1.256	0.8813	1.16207	0.247548	1.16242	0.33543
gi|109107100	PREDICTED: lactate dehydrogenase A isoform 5 [Macaca mulatta]	Macaca mulatta	1.0863	0.9119	1.0729	1.0237	0.0970532	1.1359	1.0024	1.1945	1.11093	0.0984536	1.08521	0.33584
gi|109066633	PREDICTED: similar to oxoglutarate (alpha-ketoglutarate) dehydrogenase (lipoamide) isoform 1 precursor isoform 3 [Macaca mulatta]	Macaca mulatta	1.1383	1.0429	1.0723	1.0845	0.0488561	1.0825	0.8929	1.0611	1.01217	0.103841	0.933303	0.336307
gi|109103740	PREDICTED: inner membrane protein, mitochondrial [Macaca mulatta]	Macaca mulatta	0.9256	0.9752	0.9749	0.958567	0.0285504	0.9747	1.1763	0.9596	1.03687	0.120989	1.08168	0.3366
gi|109107523	PREDICTED: similar to dachsous 1 precursor [Macaca mulatta]	Macaca mulatta	1.5764	1.7472	0.7166	1.34673	0.552353	1.0993	1.0026	0.873	0.991633	0.113548	0.736325	0.336703
gi|109127862	PREDICTED: crystallin, mu isoform 2 [Macaca mulatta]	Macaca mulatta	1.1505	0.9125	1.0154	1.02613	0.119362	0.8217	0.7501	1.0955	0.8891	0.182297	0.866457	0.337267
gi|109084790	PREDICTED: similar to glutaredoxin 5 [Macaca mulatta]	Macaca mulatta	0.9107	1.1371	1.2583	1.10203	0.176433	1.4201	1.1325	1.1913	1.24797	0.151943	1.13242	0.33872
gi|109090671	PREDICTED: solute carrier family 18 (vesicular monoamine), member 2 isoform 2 [Macaca mulatta]	Macaca mulatta	1.069	0.8252	1.1208	1.005	0.157851	0.876	0.8254	0.9816	0.894333	0.0796975	0.889884	0.339339
gi|109034746	PREDICTED: plasma membrane calcium ATPase 2, partial [Macaca mulatta]	Macaca mulatta	1.1251	0.8891	1.1139	1.0427	0.133139	1.1786	1.0348	1.2269	1.14677	0.0999281	1.0998	0.339814
gi|109114717	PREDICTED: SNAP25-interacting protein isoform 3 [Macaca mulatta]	Macaca mulatta	0.9226	1.0094	0.8127	0.9149	0.0985758	1.0329	1.124	0.8821	1.013	0.122172	1.10722	0.33997
gi|109123651	PREDICTED: similar to transportin 2 (importin 3, karyopherin beta 2b) [Macaca mulatta]	Macaca mulatta	1.4033	1.2853	1.1438	1.27747	0.129927	1.4613	0.718	0.8825	1.0206	0.39042	0.798925	0.340416
gi|4506887	selenoprotein W, 1 [Homo sapiens]	Homo sapiens	1.3476	1.1867	0.8427	1.12567	0.257924	0.7926	1.1752	0.7647	0.910833	0.229373	0.80915	0.341685
gi|109014750	PREDICTED: similar to zinc finger protein 697 [Macaca mulatta]	Macaca mulatta	1.0205	0.9318	0.9887	0.980333	0.044938	0.7637	0.7317	1.0783	0.8579	0.191541	0.875111	0.34176
gi|109090633	PREDICTED: similar to actin-binding LIM protein 1 isoform b isoform 2 [Macaca mulatta]	Macaca mulatta	0.9157	1.0385	0.9908	0.981667	0.0619074	1.0291	1.1777	0.969	1.0586	0.107432	1.07837	0.343023
gi|109090867	PREDICTED: ornithine aminotransferase isoform 2 [Macaca mulatta]	Macaca mulatta	0.9247	0.9519	0.8714	0.916	0.0409491	0.9826	0.9294	0.9308	0.9476	0.030319	1.0345	0.34321
gi|109085918	PREDICTED: neurofilament, light polypeptide 68kDa [Macaca mulatta]	Macaca mulatta	0.8827	1.0794	0.9835	0.981867	0.0983602	1.0777	1.3404	0.9444	1.12083	0.201493	1.14153	0.343496
gi|109132069	PREDICTED: septin 6 [Macaca mulatta]	Macaca mulatta	1.0389	1.0126	0.9893	1.0136	0.0248151	0.9541	1.1709	1.1375	1.0875	0.116729	1.07291	0.34386
gi|24307939	chaperonin containing TCP1, subunit 5 (epsilon) [Homo sapiens]	Homo sapiens	0.9322	0.842	0.8892	0.8878	0.0451163	0.876	0.9542	0.9503	0.926833	0.0440661	1.04397	0.344084
gi|109110110	PREDICTED: similar to zyg-11 homolog B (C. elegans)-like isoform 2 [Macaca mulatta]	Macaca mulatta	1.1658	1.0909	0.974	1.0769	0.0966634	1.1156	0.8311	0.9663	0.971	0.142308	0.901662	0.346406
gi|109097119	PREDICTED: similar to citrate synthase precursor, isoform a [Macaca mulatta]	Macaca mulatta	0.9561	0.9453	1.0251	0.9755	0.043293	1.155	0.9146	1.1036	1.05773	0.126593	1.0843	0.34706
gi|109110522	PREDICTED: similar to haloacid dehalogenase-like hydrolase domain containing 3 isoform 2 [Macaca mulatta]	Macaca mulatta	1.0998	1.1694	0.9594	1.0762	0.106971	0.8865	0.8384	1.144	0.9563	0.164322	0.888589	0.349247
gi|109118133	PREDICTED: similar to paraneoplastic antigen [Macaca mulatta]	Macaca mulatta	1.1646	1.1081	0.9328	1.0685	0.120867	0.9887	1.0478	0.9167	0.9844	0.0656557	0.921292	0.349307
gi|109105179	PREDICTED: NADH dehydrogenase (ubiquinone) Fe-S protein 8, 23kDa (NADH-coenzyme Q reductase) [Macaca mulatta]	Macaca mulatta	0.5348	0.7666	0.666	0.6558	0.116236	0.7945	1.1274	0.5879	0.8366	0.272203	1.27569	0.349708
gi|109084466	PREDICTED: similar to musashi homolog 2 [Macaca mulatta]	Macaca mulatta	0.9691	0.913	1.203	1.02837	0.153816	0.8947	0.7302	1.0565	0.8938	0.163152	0.869145	0.357291
gi|52001466	Glutamate dehydrogenase 1, mitochondrial precursor (GDH) cRAP	BOVIN	1.0678	1.2876	1.1279	1.1611	0.113599	1.1641	1.0745	0.9845	1.07437	0.0898001	0.925301	0.358129
gi|109095162	PREDICTED: similar to NADH dehydrogenase [ubiquinone] 1 alpha subcomplex subunit 9, mitochondrial precursor (NADH-ubiquinone oxidoreductase 39 kDa subunit) (Complex I-39KD) (CI-39KD) [Macaca mulatta]	1.1181e+06	0.926	0.9201	1.0436	0.963233	0.0696621	1.0017	1.0713	0.9718	1.01493	0.0510529	1.05367	0.358381
gi|74136177	IL-16 precursor [Macaca mulatta]	Macaca mulatta	0.7885	0.8212	0.9553	0.855	0.0883877	0.9306	0.578	0.6983	0.735633	0.17924	0.86039	0.359331
gi|88501736	DnaJ (Hsp40) homolog, subfamily B, member 2 isoform a [Homo sapiens]	Homo sapiens	0.9511	0.8491	0.9101	0.903433	0.0513258	0.9419	1.0238	0.8937	0.953133	0.0657734	1.05501	0.360463
gi|157154306	asp (abnormal spindle)-like, microcephaly associated [Macaca mulatta]	Macaca mulatta	1.3263	1.3227	1.1827	1.27723	0.0818881	1.1642	1.3095	1.1383	1.204	0.0922789	0.942663	0.361994
gi|109090871	PREDICTED: similar to phospholysine phosphohistidine inorganic pyrophosphate phosphatase [Macaca mulatta]	Macaca mulatta	0.8339	0.9902	0.8823	0.902133	0.0800153	0.8698	1.2913	0.9639	1.04167	0.221249	1.15467	0.362372
gi|109112933	PREDICTED: similar to complement component 1, q subcomponent binding protein precursor isoform 3 [Macaca mulatta]	Macaca mulatta	0.9708	0.9477	0.9237	0.9474	0.0235514	1.0269	1.0422	0.909	0.9927	0.0728889	1.04782	0.363588
gi|5729756	voltage-dependent calcium channel gamma-3 subunit [Homo sapiens]	Homo sapiens	1.1411	1.1629	1.0489	1.11763	0.0605146	0.923	1.1902	0.9623	1.02517	0.144268	0.917266	0.363836
gi|5453599	capping protein (actin filament) muscle Z-line, alpha 2 [Homo sapiens]	Homo sapiens	1.0802	0.9452	1.0062	1.01053	0.0676042	1.098	0.9579	1.3212	1.1257	0.183227	1.11397	0.364824
gi|113865845	ubiquitin specific protease 14 [Pan troglodytes]	Pan troglodytes	0.935	0.842	1.039	0.938667	0.0985512	0.9704	1.0108	1.0139	0.998367	0.0242694	1.0636	0.365906
gi|109099713	PREDICTED: similar to formin-like 2 isoform 2 [Macaca mulatta]	Macaca mulatta	0.8475	1.0238	1.0536	0.974967	0.11139	1.1514	1.0711	0.9612	1.06123	0.0954831	1.08848	0.366059
gi|109128856	PREDICTED: hypothetical protein [Macaca mulatta]	Macaca mulatta	0.9204	1.2115	0.8941	1.00867	0.17615	1.0199	1.3764	1.0844	1.16023	0.189963	1.15026	0.368213
gi|109077974	PREDICTED: similar to C03A3.3 isoform 2 [Macaca mulatta]	Macaca mulatta	0.9715	0.8763	1.0249	0.957567	0.0752735	0.894	0.8388	0.9666	0.8998	0.0640971	0.939673	0.368771
gi|109087676	PREDICTED: similar to Lymphocyte antigen Ly-6H precursor [Macaca mulatta]	Macaca mulatta	1.0204	1.3203	1.09	1.14357	0.156962	1.2864	1.1282	1.3608	1.25847	0.118789	1.10048	0.369199
gi|109029565	PREDICTED: similar to immunoglobulin superfamily, member 4D [Macaca mulatta]	Macaca mulatta	1.0779	0.8578	0.988	0.974567	0.110663	0.9314	1.1226	1.1573	1.07043	0.12165	1.09837	0.369765
gi|89903012	cell division cycle 42 isoform 1 [Homo sapiens]	Homo sapiens	0.9295	0.9378	0.9102	0.925833	0.0141606	0.9813	0.8873	1.07	0.979533	0.0913628	1.058	0.37132
gi|109078945	PREDICTED: similar to NADH dehydrogenase (ubiquinone) 1 alpha subcomplex, 2, 8kDa isoform 3 [Macaca mulatta]	Macaca mulatta	1.0027	0.9722	1.0176	0.9975	0.0231424	1.0334	0.9799	1.0625	1.02527	0.0418963	1.02784	0.371841
gi|109110615	PREDICTED: A kinase (PRKA) anchor protein 2 [Macaca mulatta]	Macaca mulatta	12.2208	0.7949	1.3047	4.77347	6.45461	0.8601	1.0904	1.1544	1.03497	0.154783	0.216817	0.372653
gi|109102362	PREDICTED: similar to dihydropyrimidinase-like 5 [Macaca mulatta]	Macaca mulatta	1.1717	1.0518	0.9966	1.07337	0.0895201	1.0429	1.0319	0.979	1.01793	0.0341629	0.948356	0.373023
gi|109095369	PREDICTED: enolase 2 [Macaca mulatta]	Macaca mulatta	0.9675	1.0156	0.9977	0.9936	0.0243107	0.8608	0.837	1.0635	0.920433	0.12447	0.926362	0.374216
gi|109105330	PREDICTED: similar to phosphofurin acidic cluster sorting protein 1 [Macaca mulatta]	Macaca mulatta	0.6573	0.8567	0.6962	0.736733	0.105699	0.9159	0.9508	0.667	0.844567	0.154764	1.14637	0.375374
gi|109070958	PREDICTED: copine V [Macaca mulatta]	Macaca mulatta	1.0811	0.9775	1.091	1.04987	0.0628666	1.0245	0.7493	1.0624	0.9454	0.170882	0.900495	0.376591
gi|109108585	PREDICTED: similar to radixin [Macaca mulatta]	Macaca mulatta	1.5168	1.2601	0.8407	1.20587	0.341297	1.0956	1.0875	0.7645	0.982533	0.188866	0.814794	0.377487
gi|109052734	PREDICTED: similar to cyclic AMP-regulated phosphoprotein, 21 kD isoform 1 isoform 2 [Macaca mulatta]	Macaca mulatta	1.0004	0.903	0.9008	0.934733	0.0568796	0.8844	1.0324	1.1007	1.00583	0.11057	1.07606	0.378042
gi|109093290	PREDICTED: similar to Catechol O-methyltransferase isoform 2 [Macaca mulatta]	Macaca mulatta	1.145	1.0167	1.1222	1.09463	0.0684483	1.0654	0.7937	1.1093	0.989467	0.170954	0.903925	0.378574
gi|109018264	PREDICTED: similar to mitochondrial isoleucine tRNA synthetase [Macaca mulatta]	Macaca mulatta	0.9623	1.0561	0.8564	0.958267	0.0999111	0.9604	0.9084	0.7598	0.8762	0.104104	0.914359	0.380338
gi|109089482	PREDICTED: similar to hexokinase 1 isoform HKI-td isoform 5 [Macaca mulatta]	Macaca mulatta	1.1172	1.0571	1.0598	1.07803	0.0339462	1.1417	0.9175	0.9654	1.0082	0.118069	0.935222	0.380582
gi|109094460	PREDICTED: similar to septin 3 [Macaca mulatta]	Macaca mulatta	1.0315	0.9414	1.0064	0.9931	0.0464991	0.9546	1.043	1.2599	1.08583	0.157092	1.09338	0.382398
gi|109091434	PREDICTED: similar to guanine nucleotide binding protein, alpha stimulating activity polypeptide 1 isoform c isoform 4 [Macaca mulatta]	Macaca mulatta	0.9331	0.891	1.075	0.966367	0.0964054	1.0406	0.9899	1.039	1.02317	0.0288209	1.05878	0.383569
gi|109013198	PREDICTED: similar to seryl-aminoacyl-tRNA synthetase 1 [Macaca mulatta]	Macaca mulatta	1.1624	1.026	1.1677	1.1187	0.0803243	1.1101	0.697	1.1205	0.975867	0.241562	0.872322	0.386167
gi|109100794	PREDICTED: similar to Microtubule-associated protein 2 (MAP 2) (MAP-2) isoform 3 [Macaca mulatta]	Macaca mulatta	0.9708	1.0255	1.0317	1.00933	0.0335145	0.9611	1.0899	1.1465	1.06583	0.0950142	1.05598	0.386397
gi|109111118	PREDICTED: stomatin (EPB72)-like 2 [Macaca mulatta]	Macaca mulatta	1.0774	1.6669	1.41	1.38477	0.295559	2.178	1.1819	1.7728	1.7109	0.500927	1.23552	0.386437
gi|109032728	PREDICTED: translocase of outer mitochondrial membrane 70 homolog A isoform 3 [Macaca mulatta]	Macaca mulatta	1.0232	0.9676	1.0604	1.01707	0.046703	1.0613	1.1542	0.9929	1.06947	0.0809595	1.05152	0.386507
gi|109017601	PREDICTED: similar to immunoglobulin superfamily, member 4B [Macaca mulatta]	Macaca mulatta	0.8818	1.1145	0.906	0.967433	0.127937	0.9885	1.1276	1.0319	1.04933	0.0711698	1.08466	0.387438
gi|109131308	PREDICTED: similar to phosphoglycerate kinase 1 isoform 4 [Macaca mulatta]	Macaca mulatta	0.8714	1.107	0.8465	0.941633	0.143752	0.8722	0.8422	0.8679	0.860767	0.0162223	0.914121	0.387768
gi|109120697	PREDICTED: succinate-CoA ligase, ADP-forming, beta subunit isoform 2 [Macaca mulatta]	Macaca mulatta	1.7618	1.0978	1.4467	1.43543	0.332143	1.3984	0.7255	1.347	1.15697	0.374544	0.806005	0.389869
gi|109098121	PREDICTED: monoglyceride lipase isoform 1 [Macaca mulatta]	Macaca mulatta	0.814	0.8827	0.879	0.858567	0.0386402	0.8516	1.1437	0.8633	0.952867	0.16537	1.10983	0.390628
gi|62751673	destrin (actin depolymerizing factor) [Bos taurus]	Bos taurus	0.8234	0.9866	0.8789	0.8963	0.0829797	0.8895	0.7629	0.8597	0.837367	0.0661889	0.934248	0.390675
gi|74005537	PREDICTED: similar to Tubulin alpha-4 chain (Alpha-tubulin 4) (Alpha-tubulin isotype M-alpha-4) isoform 1 [Canis familiaris]	Canis familiaris	1.0172	1.1505	0.9396	1.03577	0.106669	1.284	1.0495	1.0567	1.13007	0.133359	1.09104	0.393012
gi|109014489	PREDICTED: upstream of NRAS [Macaca mulatta]	Macaca mulatta	0.9946	0.8889	1.1136	0.999033	0.112416	0.9212	1.1308	1.3327	1.12823	0.205762	1.12933	0.393918
gi|109077483	PREDICTED: similar to mitochondrial ribosomal protein S36 [Macaca mulatta]	Macaca mulatta	0.9476	0.8293	0.9855	0.9208	0.0814757	0.8794	0.9814	1.2223	1.0277	0.176076	1.11609	0.39395
gi|109096371	PREDICTED: similar to Sentrin-specific protease 1 (Sentrin/SUMO-specific protease SENP1) [Macaca mulatta]	Macaca mulatta	1.0079	1.2503	1.1314	1.12987	0.121207	1.2854	1.4282	1.0496	1.2544	0.191194	1.11022	0.394634
gi|109125184	PREDICTED: similar to OPA3 protein isoform b [Macaca mulatta]	Macaca mulatta	1.286	1.1828	1.1829	1.21723	0.0595537	1.4091	0.8487	0.8537	1.03717	0.322113	0.852069	0.394957
gi|109104910	PREDICTED: similar to transaldolase 1 [Macaca mulatta]	Macaca mulatta	0.9919	1.0026	1.2958	1.09677	0.172451	0.8126	0.9361	1.1473	0.965333	0.169254	0.880163	0.39947
gi|109065727	PREDICTED: similar to neural cell adhesion molecule 2 precursor isoform 1 [Macaca mulatta]	Macaca mulatta	0.7913	0.9566	0.9721	0.906667	0.100211	0.8672	1.1555	0.9835	1.00207	0.145044	1.10522	0.40168
gi|109075421	PREDICTED: ankyrin 2 isoform 11 [Macaca mulatta]	Macaca mulatta	0.9519	1.0759	0.9597	0.995833	0.0694494	1.0087	1.1591	1.0018	1.05653	0.0888923	1.06095	0.404093
gi|109125544	PREDICTED: similar to solute carrier family 17, member 7 [Macaca mulatta]	Macaca mulatta	0.9996	0.889	1.0054	0.964667	0.0655934	0.9945	0.9575	1.1039	1.01863	0.0761252	1.05594	0.404921
gi|109039680	PREDICTED: similar to ras homolog gene family, member A [Macaca mulatta]	Macaca mulatta	0.9978	0.9257	1.0102	0.9779	0.0456297	0.9762	1.1209	0.986	1.0277	0.0808622	1.05093	0.405473
gi|114582081	PREDICTED: erythropoietin 4 immediate early response isoform 2 [Pan troglodytes]	Pan troglodytes	0.8409	1.1746	0.8723	0.9626	0.184267	1.0152	1.2484	0.9964	1.08667	0.14038	1.12889	0.406095
gi|109074120	PREDICTED: similar to ATPase, aminophospholipid transporter (APLT), class I, type 8A, member 1 [Macaca mulatta]	Macaca mulatta	1.0612	1.0651	1.0048	1.0437	0.0337448	1.054	0.8691	1.0359	0.986333	0.10193	0.945035	0.407127
gi|109126043	PREDICTED: similar to tweety 1 isoform 1 [Macaca mulatta]	Macaca mulatta	1.0871	1.2597	1.043	1.12993	0.114524	1.0963	1.141	0.8153	1.01753	0.17656	0.900525	0.407282
gi|109130470	PREDICTED: monoamine oxidase A [Macaca mulatta]	Macaca mulatta	1.1454	1.046	1.109	1.10013	0.0502897	1.1821	0.9653	0.9074	1.01827	0.144807	0.925585	0.40731
gi|109096565	PREDICTED: similar to Fas apoptotic inhibitory molecule 2 isoform 2 [Macaca mulatta]	Macaca mulatta	1.2118	0.9724	0.656	0.946733	0.278788	1.3139	1.1491	0.9223	1.12843	0.196616	1.19192	0.408466
gi|109075476	PREDICTED: similar to Cytochrome c oxidase polypeptide VIc precursor [Macaca mulatta]	Macaca mulatta	1.0889	0.9347	1.1281	1.05057	0.10224	1.0628	1.0694	1.2639	1.13203	0.114248	1.07755	0.409469
gi|109100493	PREDICTED: chaperonin [Macaca mulatta]	Macaca mulatta	1.2048	1.2402	1.0421	1.16237	0.105647	1.1385	1.1127	1.0543	1.10183	0.043139	0.947922	0.410201
gi|109070976	PREDICTED: similar to mitochondrial carrier homolog 1 isoform 5 [Macaca mulatta]	Macaca mulatta	0.6757	0.7356	0.7924	0.734567	0.0583569	0.7611	0.5786	0.691	0.6769	0.0920634	0.921496	0.411337
gi|109092445	PREDICTED: TPX2, microtubule-associated protein homolog isoform 6 [Macaca mulatta]	Macaca mulatta	1.2382	1.1134	1.2551	1.20223	0.0773946	0.9763	1.3059	1.0128	1.09833	0.180682	0.913578	0.411706
gi|109106916	PREDICTED: reticulocalbin 1 [Macaca mulatta]	Macaca mulatta	0.8756	0.8649	0.9463	0.8956	0.0442322	0.8604	1.4419	0.8995	1.06727	0.32503	1.19168	0.41597
gi|109079814	PREDICTED: sideroflexin 1 [Macaca mulatta]	Macaca mulatta	1.164	1.0034	1.058	1.07513	0.0816594	1.0523	0.8796	1.0815	1.00447	0.109119	0.934272	0.419921
gi|109085698	PREDICTED: similar to EF hand domain family, member A2 [Macaca mulatta]	Macaca mulatta	1.2194	1.1367	1.244	1.20003	0.0562105	1.216	1.1697	1.0722	1.15263	0.0734034	0.960501	0.424712
gi|109017810	PREDICTED: NADH dehydrogenase (ubiquinone) Fe-S protein 2, 49kDa (NADH-coenzyme Q reductase) isoform 4 [Macaca mulatta]	Macaca mulatta	1.0485	0.9408	0.9688	0.986033	0.0558799	1.0578	0.9896	1.0119	1.01977	0.0347739	1.03421	0.424837
gi|109096169	PREDICTED: similar to contactin 1 isoform 2 precursor [Macaca mulatta]	Macaca mulatta	0.8906	1.1623	1.0272	1.0267	0.135851	1.0254	1.3316	1.056	1.13767	0.168647	1.10808	0.424941
gi|109120580	PREDICTED: similar to F11C1.5a isoform 2 [Macaca mulatta]	Macaca mulatta	0.9362	1.2014	1.0233	1.05363	0.135177	1.2683	1.0477	1.1156	1.14387	0.112984	1.08564	0.425137
gi|9507245	tyrosine 3-monooxygenase/tryptophan 5-monooxygenase activation protein, gamma polypeptide [Rattus norvegicus]	Rattus norvegicus	1.017	1.0676	0.9364	1.007	0.0661692	0.9468	1.0019	0.9616	0.9701	0.0285165	0.963357	0.425177
gi|109103224	PREDICTED: similar to Neutral amino acid transporter A (SATT) (Alanine/serine/cysteine/ threonine transporter) (ASCT1) [Macaca mulatta]	Macaca mulatta	1.032	1.307	0.8693	1.06943	0.221238	1.1229	1.4212	1.1004	1.21483	0.179073	1.13596	0.426244
gi|109098926	PREDICTED: phosphatidylethanolamine binding protein 1 isoform 2 [Macaca mulatta]	Macaca mulatta	0.7035	1.1099	0.9549	0.922767	0.205097	0.9326	1.0859	1.0924	1.03697	0.0904426	1.12376	0.427382
gi|109108029	PREDICTED: similar to p21-activated kinase 1 isoform 4 [Macaca mulatta]	Macaca mulatta	1.0707	0.9074	1.0776	1.01857	0.096335	0.9577	0.85	1.0412	0.949633	0.0958549	0.932323	0.429247
gi|109122500	PREDICTED: CNDP dipeptidase 2 (metallopeptidase M20 family) isoform 1 [Macaca mulatta]	Macaca mulatta	1.0629	1.0969	0.957	1.03893	0.0729644	1.0174	1.0317	0.9281	0.9924	0.0561426	0.95521	0.430748
gi|73961099	PREDICTED: similar to tropomyosin 3 isoform 2 isoform 17 [Canis familiaris]	Canis familiaris	0.9329	1.0267	0.9515	0.970367	0.0496646	0.9011	1.0715	1.1387	1.0371	0.122478	1.06877	0.431184
gi|108994117	PREDICTED: adducin 1 (alpha) isoform 13 [Macaca mulatta]	Macaca mulatta	0.9262	0.9707	1.0684	0.988433	0.0727397	0.9712	1.0484	1.0875	1.0357	0.059181	1.04782	0.431917
gi|109104851	PREDICTED: ribonuclease/angiogenin inhibitor [Macaca mulatta]	Macaca mulatta	0.9829	1.0496	0.8789	0.970467	0.0860265	0.914	0.9636	0.8928	0.923467	0.0363369	0.95157	0.432559
gi|109074372	PREDICTED: similar to ATPase, H+ transporting, lysosomal 70kD, V1 subunit A, isoform 1 [Macaca mulatta]	Macaca mulatta	0.9608	0.8824	1.0763	0.973167	0.0975398	0.949	1.0832	1.071	1.0344	0.0742097	1.06292	0.435655
gi|109079414	PREDICTED: similar to antioxidant protein 1 [Macaca mulatta]	Macaca mulatta	0.9376	0.9919	0.9738	0.967767	0.0276482	0.8953	1.0501	1.1638	1.0364	0.134773	1.07092	0.436294
gi|109074936	PREDICTED: SPARC-like 1 isoform 3 [Macaca mulatta]	Macaca mulatta	1.1271	1.239	1.2324	1.1995	0.062787	1.1381	1.2416	1.0435	1.14107	0.0990833	0.951285	0.436901
gi|109103288	PREDICTED: adducin 2 [Macaca mulatta]	Macaca mulatta	1.2283	1.028	1.1748	1.1437	0.103708	1.0718	1.1411	1.0475	1.0868	0.0485694	0.950249	0.437988
gi|83745135	similar to germinal histone H4 gene [Gallus gallus]	Gallus gallus	0.839	2.2179	0.8911	1.316	0.781503	1.0388	0.8574	0.8778	0.924667	0.0993673	0.702634	0.438089
gi|109123459	PREDICTED: similar to CG32512-PA isoform 1 [Macaca mulatta]	Macaca mulatta	1.5657	1.0913	1.2467	1.30123	0.241856	1.1035	1.229	1.201	1.17783	0.0658793	0.905167	0.441893
gi|109122438	PREDICTED: similar to S-phase kinase-associated protein 1A isoform b [Macaca mulatta]	Macaca mulatta	0.8884	0.9381	0.9066	0.911033	0.0251448	0.8571	0.9698	1.0623	0.963067	0.102766	1.05711	0.442289
gi|109074977	PREDICTED: hypothetical protein isoform 2 [Macaca mulatta]	Macaca mulatta	1.084	0.9429	1.0583	1.0284	0.0751519	0.9337	1.2761	1.154	1.12127	0.173531	1.0903	0.442921
gi|109002455	PREDICTED: hippocalcin like 4 isoform 1 [Macaca mulatta]	Macaca mulatta	0.8249	1.0233	1.0455	0.964567	0.121463	0.9279	1.1615	1.0518	1.04707	0.116872	1.08553	0.444331
gi|109125949	PREDICTED: similar to protein kinase C, gamma isoform 2 [Macaca mulatta]	Macaca mulatta	1.1051	0.9818	1.1807	1.0892	0.100399	1.1058	0.8144	1.0714	0.9972	0.159241	0.915534	0.444956
gi|109074460	PREDICTED: vesicle docking protein p115 isoform 2 [Macaca mulatta]	Macaca mulatta	1.0443	0.862	0.9022	0.936167	0.095779	0.9913	0.9883	0.9703	0.9833	0.0113578	1.05035	0.444985
gi|109112276	PREDICTED: AU RNA-binding protein/enoyl-Coenzyme A hydratase isoform 2 [Macaca mulatta]	Macaca mulatta	0.8359	0.9698	0.8471	0.884267	0.0742854	0.8131	0.8967	0.8145	0.841433	0.0478675	0.951561	0.448427
gi|109093947	PREDICTED: similar to neurofilament, heavy polypeptide 200kDa [Macaca mulatta]	Macaca mulatta	0.9969	0.8688	0.9182	0.927967	0.0646061	0.9645	1.103	0.8961	0.987867	0.105411	1.06455	0.448599
gi|109122095	PREDICTED: ATP synthase, H+ transporting, mitochondrial F1 complex, alpha subunit [Macaca mulatta]	Macaca mulatta	0.9524	1.0202	0.9741	0.982233	0.034624	1.1108	1.1134	0.9041	1.04277	0.120096	1.06163	0.448754
gi|5729877	heat shock 70kDa protein 8 isoform 1 [Homo sapiens]	Homo sapiens	0.9636	0.8827	1.0125	0.952933	0.0655541	0.9312	0.9727	1.1435	1.0158	0.112521	1.06597	0.450106
gi|109097714	PREDICTED: lactate dehydrogenase B [Macaca mulatta]	Macaca mulatta	1.0257	1.0406	0.9563	1.00753	0.0449905	0.9567	1.0406	0.9108	0.969367	0.0658205	0.962119	0.453628
gi|109013526	PREDICTED: ATP synthase, H+ transporting, mitochondrial F0 complex, subunit B1 isoform 2 [Macaca mulatta]	Macaca mulatta	1.0166	0.9886	1.0271	1.01077	0.0199018	1.1408	1.0003	1.0076	1.04957	0.0790946	1.03839	0.456248
gi|109131247	PREDICTED: solute carrier family 16, member 2 [Macaca mulatta]	Macaca mulatta	1.4338	0.8996	0.9219	1.0851	0.302189	0.9128	0.9755	0.9343	0.940867	0.0318616	0.867078	0.457178
gi|109114092	PREDICTED: similar to USP6 N-terminal like [Macaca mulatta]	Macaca mulatta	1.4338	0.8996	0.9219	1.0851	0.302189	0.9128	0.9755	0.9343	0.940867	0.0318616	0.867078	0.457178
gi|109000135	PREDICTED: ATPase inhibitory factor 1 [Macaca mulatta]	Macaca mulatta	0.8348	1.0992	0.7856	0.906533	0.168658	0.9686	1.1815	0.8911	1.01373	0.150369	1.11825	0.457386
gi|109074013	PREDICTED: replication factor C (activator 1) 1, 145kDa isoform 1 [Macaca mulatta]	Macaca mulatta	0.79	0.6364	0.9819	0.802767	0.173103	0.8373	0.6555	0.6181	0.703633	0.117259	0.87651	0.457639
gi|109098938	PREDICTED: similar to citron [Macaca mulatta]	Macaca mulatta	0.9704	0.9162	0.7098	0.865467	0.137508	1.035	0.9379	0.8558	0.9429	0.0897046	1.08947	0.459848
gi|109066118	PREDICTED: similar to guanine nucleotide-binding protein, beta 2 [Macaca mulatta]	Macaca mulatta	1.1259	0.8126	0.9213	0.953267	0.159077	0.8806	0.9881	1.5336	1.1341	0.350127	1.1897	0.461098
gi|211908566	cytochrome b [Macaca thibetana]	Macaca thibetana	0.8897	1.0134	1.0691	0.990733	0.0918228	1.1706	1.1117	0.9162	1.06617	0.133172	1.07614	0.464552
gi|109100085	PREDICTED: GTP-binding protein PTD004 isoform 3 [Macaca mulatta]	Macaca mulatta	0.8621	1.104	0.8616	0.942567	0.139806	0.9252	1.0865	1.0431	1.01827	0.0834682	1.08031	0.465816
gi|109033019	PREDICTED: CD200 molecule isoform 2 [Macaca mulatta]	Macaca mulatta	0.9947	0.9326	0.9452	0.9575	0.0328264	1.0005	0.8035	0.923	0.909	0.0992434	0.949347	0.466652
gi|109097612	PREDICTED: similar to chaperonin containing TCP1, subunit 2 [Macaca mulatta]	Macaca mulatta	0.7598	1.0426	0.8371	0.879833	0.146163	0.8182	0.8039	0.8137	0.811933	0.00731186	0.922826	0.466657
gi|109018823	PREDICTED: similar to NAD(P)H:quinone oxidoreductase type 3, polypeptide A2 [Macaca mulatta]	Macaca mulatta	0.8355	0.8393	0.8411	0.838633	0.0028589	0.9363	0.7505	0.5839	0.7569	0.176287	0.90254	0.467009
gi|109020078	PREDICTED: similar to Molybdenum cofactor synthesis protein cinnamon [Macaca mulatta]	Macaca mulatta	0.9368	0.9996	0.887	0.941133	0.0564249	0.8179	0.9764	0.8946	0.8963	0.0792637	0.952362	0.469502
gi|6912328	dimethylarginine dimethylaminohydrolase 1 isoform 1 [Homo sapiens]	Homo sapiens	0.9834	1.18	0.9345	1.03263	0.129944	0.9662	0.9652	0.9874	0.972933	0.0125385	0.942187	0.472643
gi|109148685	PREDICTED: similar to succinate dehydrogenase complex, subunit A, flavoprotein (Fp), partial [Macaca mulatta]	Macaca mulatta	0.8656	0.7424	0.7335	0.7805	0.073833	0.9226	1.0672	0.6543	0.881367	0.209515	1.12923	0.475578
gi|109105613	PREDICTED: stress-induced-phosphoprotein 1 (Hsp70/Hsp90-organizing protein) isoform 3 [Macaca mulatta]	Macaca mulatta	1.0196	1.0708	0.9731	1.02117	0.0488688	1.177	1.0066	1.0238	1.06913	0.0938103	1.04697	0.476109
gi|109101006	PREDICTED: BCS1-like isoform 9 [Macaca mulatta]	Macaca mulatta	1.4811	0.9379	0.8412	1.08673	0.344937	0.9584	0.9119	0.9207	0.930333	0.0247015	0.856082	0.477214
gi|109072109	PREDICTED: chromosome 6 open reading frame 66 [Macaca mulatta]	Macaca mulatta	0.8501	1.0813	0.8989	0.943433	0.121864	0.9609	1.4147	0.8787	1.08477	0.288671	1.14981	0.478309
gi|109108187	PREDICTED: similar to malic enzyme 3, NADP(+)-dependent, mitochondrial isoform 2 [Macaca mulatta]	Macaca mulatta	0.7426	0.8703	0.7419	0.784933	0.0739305	0.8175	1.0786	0.7256	0.8739	0.183134	1.11334	0.478834
gi|109122651	PREDICTED: similar to Myelin basic protein (MBP) (Myelin A1 protein) (Myelin membrane encephalitogenic protein), partial [Macaca mulatta]	Macaca mulatta	0.7707	0.8098	1.245	0.941833	0.263277	0.967	1.1335	1.0997	1.06673	0.0880095	1.13261	0.479332
gi|109067124	PREDICTED: similar to cytochrome c isoform 2 [Macaca mulatta]	Macaca mulatta	0.755	0.7912	0.8709	0.8057	0.0592949	0.6921	0.9337	1.0496	0.8918	0.182396	1.10686	0.480253
gi|109130627	PREDICTED: similar to Histone deacetylase 6 (HD6) isoform 2 [Macaca mulatta]	Macaca mulatta	0.7212	0.885	0.9049	0.837033	0.100807	0.8305	1.025	0.8518	0.902433	0.106679	1.07813	0.483311
gi|109091053	PREDICTED: similar to Type I inositol-1,4,5-trisphosphate 5-phosphatase (5PTase), partial [Macaca mulatta]	Macaca mulatta	1.1625	0.9241	1.0712	1.0526	0.120283	1.104	0.9238	0.9178	0.981867	0.105813	0.932801	0.487047
gi|109090708	PREDICTED: heat shock protein 12A [Macaca mulatta]	Macaca mulatta	1.211	1.0748	1.1194	1.13507	0.0694384	1.0684	1.1872	0.9893	1.08163	0.0996115	0.952925	0.488413
gi|109125881	PREDICTED: similar to 60S ribosomal protein L12 [Macaca mulatta]	Macaca mulatta	0.7214	1.0026	0.6937	0.8059	0.170909	1.0382	1.0534	0.683	0.924867	0.209601	1.14762	0.488564
gi|114669633	PREDICTED: clathrin heavy chain 1 isoform 2 [Pan troglodytes]	Pan troglodytes	1.2584	0.8458	1.2781	1.12743	0.2441	0.982	0.7955	1.1917	0.989733	0.198213	0.877864	0.490388
gi|119907595	PREDICTED: similar to RAB6A, member RAS oncogene family isoform 2 [Bos taurus]	Bos taurus	1.0873	0.9394	0.9335	0.986733	0.0871432	1.0678	1.1583	0.9256	1.05057	0.117303	1.06469	0.491405
gi|109105452	PREDICTED: similar to Cofilin-1 (Cofilin, non-muscle isoform) (18 kDa phosphoprotein) (p18) [Macaca mulatta]	Macaca mulatta	1.0528	1.0202	0.899	0.990667	0.0810418	0.9194	0.8527	1.0377	0.9366	0.0936917	0.945424	0.491755
gi|109092566	PREDICTED: syntaphilin [Macaca mulatta]	Macaca mulatta	1.1948	1.0963	1.1316	1.1409	0.0499042	1.3183	0.7205	0.9865	1.00843	0.299503	0.883893	0.491918
gi|109077090	PREDICTED: 3-oxoacid CoA transferase 1 isoform 2 [Macaca mulatta]	Macaca mulatta	0.901	1.1581	0.8329	0.964	0.17151	0.895	0.8529	0.9163	0.888067	0.0322637	0.921231	0.493007
gi|109104042	PREDICTED: similar to solute carrier family 9 (sodium/hydrogen exchanger), isoform 2 isoform 1 [Macaca mulatta]	Macaca mulatta	0.7578	0.9081	0.9472	0.871033	0.0999927	1.0386	0.6242	0.6072	0.756667	0.244309	0.8687	0.494748
gi|109084292	PREDICTED: similar to aldehyde dehydrogenase 6A1 precursor isoform 1 [Macaca mulatta]	Macaca mulatta	1.0205	0.9882	0.8078	0.938833	0.114622	0.9651	0.7911	0.8738	0.876667	0.0870354	0.933783	0.495954
gi|109127465	PREDICTED: TNF receptor-associated protein 1 [Macaca mulatta]	Macaca mulatta	1.281	0.9949	1.2201	1.16533	0.150708	1.2511	1.1266	1.3683	1.24867	0.120868	1.07151	0.49651
gi|109122541	PREDICTED: similar to myelin basic protein isoform 1 [Macaca mulatta]	Macaca mulatta	0.6948	0.7474	1.2572	0.8998	0.310633	0.8425	1.2196	1.1106	1.05757	0.194063	1.17534	0.497088
gi|109113094	PREDICTED: hypothetical protein [Macaca mulatta]	Macaca mulatta	0.5103	0.6686	0.8218	0.6669	0.155757	0.803	0.6658	0.7518	0.7402	0.0693317	1.10991	0.497843
gi|109082201	PREDICTED: adaptor-related protein complex 3, beta 2 subunit isoform 1 [Macaca mulatta]	Macaca mulatta	0.804	1.0146	0.9494	0.922667	0.107815	0.8544	1.0918	1.0324	0.992867	0.123539	1.07608	0.499541
gi|7706757	H(+)-transporting two-sector ATPase [Homo sapiens]	Homo sapiens	0.9233	1.0793	1.1026	1.03507	0.0974914	1.0021	0.9773	0.9995	0.992967	0.0136299	0.959326	0.49997
gi|74136201	VAMP-2 [Macaca mulatta]	Macaca mulatta	1.1084	1.003	1.1066	1.07267	0.0603398	0.9086	0.948	1.1672	1.00793	0.139329	0.939652	0.501223
gi|109113719	PREDICTED: nitric oxide synthase 2A isoform 2 [Macaca mulatta]	Macaca mulatta	0.889	1.2609	1.0678	1.07257	0.185996	0.901	1.1432	0.868	0.970733	0.150269	0.905056	0.501663
gi|109098393	PREDICTED: similar to ribosomal protein L24-like [Macaca mulatta]	Macaca mulatta	0.7	1.0455	0.8867	0.8774	0.172938	0.8816	1.5942	0.7685	1.08143	0.447655	1.23254	0.502343
gi|109090531	PREDICTED: adducin 3 (gamma) [Macaca mulatta]	Macaca mulatta	1.1729	1.2585	1.1159	1.18243	0.0717764	1.038	1.2642	1.0623	1.1215	0.124178	0.948468	0.502652
gi|109120015	PREDICTED: similar to ATPase, H+ transporting, lysosomal V0 subunit a isoform 1, partial [Macaca mulatta]	Macaca mulatta	1.4224	0.9236	1.1731	1.17303	0.2494	1.2405	0.5511	1.1552	0.982267	0.375829	0.837373	0.504446
gi|109094955	PREDICTED: similar to CG9581-PA, partial [Macaca mulatta]	Macaca mulatta	1.9706	1.0008	1.45	1.4738	0.485338	1.5445	0.6748	1.3563	1.19187	0.457573	0.808703	0.504699
gi|109065665	PREDICTED: ATP synthase, H+ transporting, mitochondrial F0 complex, subunit F6 isoform 6 [Macaca mulatta]	Macaca mulatta	0.9901	1.0792	0.9719	1.01373	0.0574215	1.0839	1.312	0.9102	1.10203	0.201513	1.0871	0.505896
gi|8392847	ARP1 actin-related protein 1 homolog A, centractin alpha [Mus musculus]	Mus musculus	0.9056	0.7413	1.0558	0.9009	0.157303	0.814	0.6783	0.9484	0.813567	0.135051	0.90306	0.506055
gi|109076038	PREDICTED: electron-transferring-flavoprotein dehydrogenase isoform 3 [Macaca mulatta]	Macaca mulatta	1.1212	1.1076	0.8959	1.04157	0.126334	1.1635	0.9241	0.7083	0.931967	0.227702	0.894774	0.506391
gi|109096387	PREDICTED: calcium channel, voltage-dependent, beta 3 subunit isoform 1 [Macaca mulatta]	Macaca mulatta	1.0265	0.9623	0.9723	0.987033	0.0345429	1.0384	0.8672	0.9387	0.9481	0.0859862	0.960555	0.507094
gi|109129519	PREDICTED: similar to C50H11.1 [Macaca mulatta]	Macaca mulatta	1.1225	0.7821	1.0313	0.978633	0.176205	1.0149	1.0706	1.0761	1.05387	0.033858	1.07688	0.507911
gi|109123141	PREDICTED: complement component 3, partial [Macaca mulatta]	Macaca mulatta	1.0799	0.8491	1.0187	0.982567	0.119567	0.9057	0.9089	0.9749	0.929833	0.0390617	0.946331	0.507971
gi|66932916	mitogen-activated protein kinase 1 [Homo sapiens]	Homo sapiens	1.0781	1.0383	1.0375	1.0513	0.0232129	1.061	0.9774	1.0511	1.02983	0.0456776	0.979581	0.508225
gi|74136291	syntaxin 1B [Macaca mulatta]	Macaca mulatta	1.0151	0.8993	1.179	1.03113	0.140538	0.9579	1.0446	1.4908	1.16443	0.285947	1.12928	0.50879
gi|109099581	PREDICTED: ATPase, H+ transporting, lysosomal V0 subunit a2, partial [Macaca mulatta]	Macaca mulatta	1.6958	0.8126	1.2535	1.25397	0.4416	0.9539	0.5237	1.4718	0.983133	0.474726	0.784019	0.509413
gi|109103570	PREDICTED: leucine rich repeat transmembrane neuronal 4 isoform 2 [Macaca mulatta]	Macaca mulatta	1.0396	0.8808	0.9263	0.9489	0.0817767	0.8537	0.8391	1.0019	0.898233	0.0900743	0.946605	0.510611
gi|109132781	PREDICTED: similar to Isocitrate dehydrogenase [NAD] subunit gamma, mitochondrial precursor (Isocitric dehydrogenase) (NAD(+)-specific ICDH) [Macaca mulatta]	NAD	1.3628	1.0298	1.2335	1.2087	0.16788	1.0245	0.8661	1.3589	1.08317	0.251584	0.896142	0.511966
gi|109088564	PREDICTED: phosphatidylinositol-4-phosphate 5-kinase type II alpha [Macaca mulatta]	Macaca mulatta	0.9747	0.933	1.0235	0.977067	0.0452964	0.8712	0.8875	1.0424	0.9337	0.0944891	0.955615	0.513107
gi|13928914	cyclic AMP phosphoprotein [Rattus norvegicus]	Rattus norvegicus	1.0234	0.9089	1.1949	1.0424	0.143944	0.9265	0.8632	1.102	0.9639	0.123715	0.924693	0.513371
gi|109112244	PREDICTED: similar to Protein C9orf126 homolog, partial [Macaca mulatta]	Macaca mulatta	1.2233	1.3817	1.0168	1.20727	0.182978	1.1641	1.066	1.1566	1.1289	0.0546019	0.935088	0.516437
gi|109094058	PREDICTED: similar to 3-mercaptopyruvate sulfurtransferase [Macaca mulatta]	Macaca mulatta	1.1921	1.2812	1.006	1.15977	0.14042	1.1956	1.1687	0.7862	1.05017	0.228997	0.905498	0.51875
gi|6912714	translocase of inner mitochondrial membrane 9 homolog [Homo sapiens]	Homo sapiens	1.0792	0.9981	1.0403	1.0392	0.0405612	0.908	0.9921	1.0939	0.998	0.0930903	0.960354	0.520951
gi|15718761	c-K-ras2 protein isoform b precursor [Homo sapiens]	Homo sapiens	1.1555	1.1117	0.9335	1.0669	0.117585	1.0594	1.0474	0.9257	1.01083	0.0739714	0.947449	0.523034
gi|109019889	PREDICTED: similar to actinin, alpha 2 isoform 1 [Macaca mulatta]	Macaca mulatta	1.0266	1.1482	0.9071	1.0273	0.120552	1.0631	1.3508	0.9549	1.12293	0.20462	1.09309	0.523925
gi|109085202	PREDICTED: similar to Alpha-actinin-1 (Alpha-actinin cytoskeletal isoform) (Non-muscle alpha-actinin-1) (F-actin cross linking protein), partial [Macaca mulatta]	Macaca mulatta	0.9737	1.1031	1.0664	1.04773	0.066689	0.9561	1.0455	1.0409	1.01417	0.0503398	0.967963	0.524855
gi|109079949	PREDICTED: drebrin 1 isoform 4 [Macaca mulatta]	Macaca mulatta	0.8961	1.0763	0.9732	0.981867	0.0904121	0.966	0.9398	0.9284	0.944733	0.0192793	0.962181	0.524902
gi|109101244	PREDICTED: similar to secretogranin II precursor isoform 2 [Macaca mulatta]	Macaca mulatta	1.1165	1.289	1.0342	1.14657	0.130034	1.4466	1.0849	1.182	1.23783	0.187202	1.0796	0.526144
gi|109072274	PREDICTED: similar to villin 2 [Macaca mulatta]	Macaca mulatta	0.9085	1.1746	0.8793	0.987467	0.162719	0.9281	0.9629	0.868	0.919667	0.0480088	0.931339	0.526898
gi|109101026	PREDICTED: similar to actin related protein 2/3 complex subunit 2 [Macaca mulatta]	Macaca mulatta	1.1782	1.0038	1.044	1.07533	0.0913245	1.0036	0.9702	1.1115	1.02843	0.0738508	0.956386	0.527206
gi|109103284	PREDICTED: similar to CG5323-PA [Macaca mulatta]	Macaca mulatta	1.0114	1.1382	0.789	0.979533	0.176768	0.8339	0.9366	0.9448	0.9051	0.0617972	0.924011	0.529005
gi|109016007	PREDICTED: similar to vacuolar protein sorting 45A [Macaca mulatta]	Macaca mulatta	1.0313	1.0475	1.159	1.07927	0.0695246	1.1858	0.9836	0.8521	1.00717	0.168094	0.933195	0.530113
gi|109099821	PREDICTED: lymphocyte antigen 75 isoform 3 [Macaca mulatta]	Macaca mulatta	1.0313	1.0475	1.159	1.07927	0.0695246	1.1858	0.9836	0.8521	1.00717	0.168094	0.933195	0.530113
gi|109091480	PREDICTED: similar to RAS-related protein RAB-22A [Macaca mulatta]	Macaca mulatta	1.1088	0.9453	1.0396	1.03123	0.0820705	1.0824	0.9453	1.2995	1.10907	0.178599	1.07548	0.530479
gi|109111854	PREDICTED: similar to phosphoserine aminotransferase isoform 1 isoform 3 [Macaca mulatta]	Macaca mulatta	0.8637	0.5424	0.9148	0.773633	0.201877	0.9015	0.7149	0.9934	0.869933	0.141908	1.12448	0.536146
gi|109098491	PREDICTED: tumor rejection antigen (gp96) 1 [Macaca mulatta]	Macaca mulatta	1.7599	0.9874	0.9276	1.22497	0.46423	0.9211	1.08	1.1198	1.0403	0.105131	0.849248	0.538414
gi|114050777	ATPase, H+ transporting, lysosomal 13kDa, V1 subunit G2 [Macaca mulatta]	Macaca mulatta	1.1291	1.2241	1.2887	1.21397	0.0802811	1.2903	1.2623	1.1977	1.2501	0.0474902	1.02976	0.538997
gi|109129294	PREDICTED: similar to Synaptic vesicle membrane protein VAT-1 homolog [Macaca mulatta]	Macaca mulatta	0.9862	1.0458	0.9278	0.9866	0.059001	1.1118	0.8907	0.7178	0.906767	0.197491	0.919082	0.539055
gi|109130193	PREDICTED: hypothetical protein [Macaca mulatta]	Macaca mulatta	1.1367	1.0677	1.1215	1.10863	0.0362548	1.3103	0.8373	0.8706	1.00607	0.263999	0.907484	0.541471
gi|109119486	PREDICTED: similar to 14-3-3 protein epsilon (14-3-3E) (Mitochondrial import stimulation factor L subunit) (MSF L), partial [Macaca mulatta]	Macaca mulatta	1.0251	1.0476	0.8969	0.989867	0.0812937	1.0808	0.6031	0.9803	0.888067	0.251852	0.897158	0.541707
gi|49146239	cytochrome c oxidase subunit II [Macaca mulatta]	Macaca mulatta	0.9552	1.0756	0.9429	0.991233	0.0733221	0.9121	1.05	0.8765	0.9462	0.0916388	0.954568	0.542655
gi|109079208	PREDICTED: dihydropyrimidinase-like 3 isoform 1 [Macaca mulatta]	Macaca mulatta	1.2971	0.9776	1.1255	1.1334	0.159896	1.1182	0.8464	1.1653	1.0433	0.172139	0.920505	0.542873
gi|109092321	PREDICTED: similar to TRPC4-associated protein isoform b [Macaca mulatta]	Macaca mulatta	1.0078	1.0894	0.9879	1.02837	0.0537848	1.0697	0.9518	1.2432	1.08823	0.146581	1.05822	0.542946
gi|109105750	PREDICTED: similar to alpha glucosidase II alpha subunit isoform 2 isoform 2 [Macaca mulatta]	Macaca mulatta	1.3149	1.0148	0.9651	1.09827	0.189249	0.942	1.0509	1.0703	1.02107	0.0691574	0.929707	0.543221
gi|109132354	PREDICTED: similar to Hypoxanthine-guanine phosphoribosyltransferase (HGPRT) (HGPRTase) [Macaca mulatta]	Macaca mulatta	0.9824	0.8644	0.9989	0.948567	0.0733559	0.9107	0.7015	1.0266	0.8796	0.164766	0.927294	0.543982
gi|109121027	PREDICTED: similar to ribosomal protein L13a [Macaca mulatta]	Macaca mulatta	1.06	0.9952	0.9754	1.0102	0.0442497	1.1072	0.9334	0.8145	0.9517	0.147206	0.942091	0.545794
gi|109081560	PREDICTED: similar to butyrate-induced transcript 1 isoform 1 [Macaca mulatta]	Macaca mulatta	0.9312	1.0523	0.9999	0.994467	0.0607326	1.055	1.0767	0.9537	1.02847	0.0656526	1.03419	0.546214
gi|4758950	peptidylprolyl isomerase B precursor [Homo sapiens]	Homo sapiens	1.749	0.8199	1.2291	1.266	0.465648	1.2358	0.3917	1.3695	0.999	0.530169	0.7891	0.547998
gi|109065994	PREDICTED: similar to ATP synthase, H+ transporting, mitochondrial F0 complex, subunit F2 isoform 2b isoform 4 [Macaca mulatta]	Macaca mulatta	0.9715	0.974	1.0076	0.984367	0.0201594	1.1099	0.9967	0.9449	1.01717	0.0843825	1.03332	0.548322
gi|109087704	PREDICTED: similar to epiplakin 1 [Macaca mulatta]	Macaca mulatta	1.019	1.1147	0.9089	1.0142	0.102984	0.4149	1.2415	0.9013	0.852567	0.415449	0.84063	0.548764
gi|109084949	PREDICTED: similar to dynein, cytoplasmic, heavy polypeptide 1 [Macaca mulatta]	Macaca mulatta	1.0862	1.0317	1.1486	1.08883	0.0584945	0.891	1.1681	1.0373	1.03213	0.138622	0.947926	0.549549
gi|109087133	PREDICTED: similar to tyrosine 3/tryptophan 5 -monooxygenase activation protein, zeta polypeptide [Macaca mulatta]	Macaca mulatta	0.863	1.0765	0.8971	0.945533	0.114695	0.8883	0.7955	0.9849	0.889567	0.0947064	0.940809	0.550136
gi|109105563	PREDICTED: glycogen phosphorylase isoform 1 [Macaca mulatta]	Macaca mulatta	0.9243	1.2113	1	1.0452	0.148743	0.9287	1.0413	0.9864	0.985467	0.0563058	0.94285	0.550831
gi|109079443	PREDICTED: similar to H2B histone family, member T [Macaca mulatta]	Macaca mulatta	1.0181	2.4904	0.7337	1.41407	0.942916	1.3272	0.8789	0.9406	1.0489	0.242981	0.741761	0.551393
gi|109019516	PREDICTED: similar to dynamin 3 [Macaca mulatta]	Macaca mulatta	1.1421	0.9196	1.0915	1.05107	0.116631	0.9486	0.825	1.1523	0.9753	0.165275	0.927914	0.551864
gi|109102466	PREDICTED: hypothetical protein [Macaca mulatta]	Macaca mulatta	1.0456	0.9871	1.1201	1.05093	0.0666602	1.1219	0.8243	1.021	0.989067	0.151348	0.941132	0.552333
gi|109097464	PREDICTED: similar to phosphatidylinositol-4-phosphate 5-kinase, type II, gamma isoform 1 [Macaca mulatta]	Macaca mulatta	0.9119	1.0957	1.0074	1.005	0.0919235	0.9325	0.8867	1.0544	0.957867	0.08668	0.953101	0.55339
gi|73952177	PREDICTED: similar to Homer protein homolog 1 isoform 2 [Canis familiaris]	Canis familiaris	1.0529	1.0669	0.9872	1.03567	0.0425531	0.9245	1.0375	1.0534	1.00513	0.0702816	0.970518	0.554828
gi|109089744	PREDICTED: transcription factor A, mitochondrial isoform 2 [Macaca mulatta]	Macaca mulatta	1.3821	1.0191	0.9838	1.12833	0.220476	1.0161	1.1801	0.8976	1.03127	0.141859	0.913973	0.556241
gi|109108634	PREDICTED: similar to dihydrolipoamide S-acetyltransferase (E2 component of pyruvate dehydrogenase complex) isoform 2 [Macaca mulatta]	Macaca mulatta	1.1655	0.9752	1.0289	1.05653	0.0981133	1.0614	1.0219	0.965	1.0161	0.048461	0.96173	0.557002
gi|109122087	PREDICTED: similar to haloacid dehalogenase-like hydrolase domain containing 2 isoform 1 [Macaca mulatta]	Macaca mulatta	0.8554	0.9215	0.9637	0.913533	0.0545878	0.8309	0.8195	0.9761	0.8755	0.0873084	0.958367	0.557131
gi|109128138	PREDICTED: aldolase A isoform 1 [Macaca mulatta]	Macaca mulatta	0.964	1.0238	0.825	0.9376	0.101995	0.8276	0.8984	0.9547	0.893567	0.0636877	0.953036	0.56037
gi|109096226	PREDICTED: similar to transmembrane protein 16F isoform 1 [Macaca mulatta]	Macaca mulatta	1.1517	0.9494	1.0671	1.05607	0.1016	1.1683	0.6953	1.0174	0.960333	0.241609	0.909349	0.561331
gi|109133015	PREDICTED: similar to 10 kDa heat shock protein, mitochondrial (Hsp10) (10 kDa chaperonin) (CPN10) [Macaca mulatta]	Macaca mulatta	0.8892	1.0348	0.8314	0.918467	0.104811	0.9698	1.0638	0.8757	0.969767	0.09405	1.05585	0.562316
gi|109081758	PREDICTED: pyruvate kinase 3 isoform 4 [Macaca mulatta]	Macaca mulatta	0.8529	1.0542	0.8523	0.9198	0.116394	0.8102	1.2335	0.9802	1.00797	0.213012	1.09585	0.563416
gi|109112692	PREDICTED: tyrosine 3-monooxygenase/tryptophan 5-monooxygenase activation protein, epsilon polypeptide [Macaca mulatta]	Macaca mulatta	1.0872	1.0447	0.9976	1.04317	0.0448197	1.0406	0.7845	1.1124	0.979167	0.172366	0.938648	0.567392
gi|109033513	PREDICTED: similar to adenylate cyclase 5 [Macaca mulatta]	Macaca mulatta	1.0453	1.1773	0.9061	1.0429	0.135616	1.0783	1.0733	1.1267	1.09277	0.0294933	1.04782	0.56744
gi|109072985	PREDICTED: similar to myristoylated alanine-rich protein kinase C substrate [Macaca mulatta]	Macaca mulatta	1.0117	1.1677	0.9666	1.04867	0.105523	1.0215	1.036	1.2838	1.11377	0.147432	1.06208	0.567689
gi|109088125	PREDICTED: GDP dissociation inhibitor 2 isoform 4 [Macaca mulatta]	Macaca mulatta	1.2214	0.9266	1.1305	1.09283	0.150966	0.9878	0.9849	1.1226	1.03177	0.0786773	0.944121	0.568051
gi|109087441	PREDICTED: similar to NADH dehydrogenase (ubiquinone) 1 beta subcomplex, 9, 22kDa [Macaca mulatta]	Macaca mulatta	1.0952	1.0506	1.0661	1.07063	0.022643	1.221	0.9799	1.1456	1.1155	0.123336	1.04191	0.568999
gi|109103113	PREDICTED: cytosolic malate dehydrogenase isoform 2 [Macaca mulatta]	Macaca mulatta	0.8	0.8714	0.8781	0.849833	0.0432868	0.7669	0.7605	0.9166	0.814667	0.0883348	0.958619	0.569313
gi|109103230	PREDICTED: similar to NADH dehydrogenase (ubiquinone) 1 beta subcomplex, 3, 12kDa [Macaca mulatta]	Macaca mulatta	1.248	1.2044	1.1155	1.1893	0.0675283	1.2535	1.163	0.9939	1.1368	0.131768	0.955856	0.572331
gi|109127169	PREDICTED: hydroxyacylglutathione hydrolase isoform 1 [Macaca mulatta]	Macaca mulatta	0.9774	0.8704	0.9054	0.917733	0.0545558	0.6479	0.9889	0.917	0.851267	0.179752	0.927575	0.573105
gi|114581754	PREDICTED: solute carrier family 25 (mitochondrial carrier, Aralar), member 12 isoform 1 [Pan troglodytes]	Pan troglodytes	1.0285	0.9188	1.0863	1.0112	0.0850796	1.0564	0.9752	1.121	1.05087	0.0730573	1.03923	0.573222
gi|109044363	PREDICTED: similar to claudin 11 [Macaca mulatta]	Macaca mulatta	0.7312	0.9163	0.9934	0.8803	0.134756	0.9088	0.8495	0.701	0.819767	0.107043	0.931236	0.575278
gi|109127922	PREDICTED: similar to endoplasmic reticulum to nucleus signalling 2 [Macaca mulatta]	Macaca mulatta	0.9523	1.0309	1.0063	0.9965	0.040206	0.9814	1.0034	0.9553	0.980033	0.0240791	0.983475	0.575668
gi|109089398	PREDICTED: similar to prosaposin isoform 3 [Macaca mulatta]	Macaca mulatta	0.807	0.9739	0.866	0.8823	0.0846355	0.8901	1.1352	0.818	0.947767	0.166277	1.0742	0.576171
gi|109083795	PREDICTED: similar to Golgin subfamily A member 4 (Trans-Golgi p230) (256 kDa golgin) (Golgin-245) (Protein 72.1) [Macaca mulatta]	Macaca mulatta	0.6653	0.7889	0.7003	0.718167	0.0637076	0.8044	0.5856	0.6247	0.671567	0.116686	0.935113	0.576547
gi|109084326	PREDICTED: similar to dihydrolipoamide S-succinyltransferase (E2 component of 2-oxo-glutarate complex) [Macaca mulatta]	Macaca mulatta	1.1662	0.8704	0.9967	1.0111	0.148425	1.0024	0.8483	1.0015	0.950733	0.088711	0.940296	0.578016
gi|109128038	PREDICTED: Tu translation elongation factor, mitochondrial isoform 3 [Macaca mulatta]	Macaca mulatta	1.1426	1.0778	1.1922	1.13753	0.0573681	1.1985	1.1317	1.1522	1.1608	0.0342203	1.02045	0.578856
gi|109130537	PREDICTED: similar to ubiquitin-activating enzyme E1 isoform 2 [Macaca mulatta]	Macaca mulatta	1.1372	1.0639	1.0608	1.0873	0.0432425	1.0919	0.8893	1.1364	1.0392	0.13171	0.955762	0.580251
gi|109116858	PREDICTED: similar to guanine nucleotide binding protein (G protein), alpha 13 [Macaca mulatta]	Macaca mulatta	1.3128	1.3321	0.8604	1.16843	0.266939	1.222	1.4151	1.1756	1.2709	0.127018	1.0877	0.580623
gi|109149314	PREDICTED: similar to Succinate dehydrogenase [ubiquinone] flavoprotein subunit, mitochondrial precursor (Fp) (Flavoprotein subunit of complex II), partial [Macaca mulatta]	1.11919e+06	1.0606	0.8575	1.0208	0.979633	0.107626	0.8188	0.8834	1.0645	0.922233	0.12737	0.941407	0.583136
gi|109085982	PREDICTED: similar to epoxide hydrolase 2, cytoplasmic [Macaca mulatta]	Macaca mulatta	1.0279	1.0858	0.9356	1.01643	0.0757537	0.8908	1.0456	0.9998	0.978733	0.0795212	0.96291	0.584143
gi|109088085	PREDICTED: aldo-keto reductase family 1, member C1 isoform 2 [Macaca mulatta]	Macaca mulatta	0.8634	1.02	0.8127	0.8987	0.108064	0.9755	0.9272	0.91	0.937567	0.0339583	1.04325	0.584293
gi|109017610	PREDICTED: similar to immunoglobulin superfamily, member 8 [Macaca mulatta]	Macaca mulatta	1.0039	1.1187	1.0524	1.05833	0.0576295	1.0174	1.0902	0.9873	1.03163	0.052906	0.974772	0.586216
gi|109016435	PREDICTED: similar to endosulfine alpha isoform 6 [Macaca mulatta]	Macaca mulatta	0.8289	1.0488	1.0543	0.977333	0.128576	0.9527	1.1419	1.0029	1.0325	0.0980116	1.05645	0.58629
gi|109032659	PREDICTED: similar to coproporphyrinogen oxidase [Macaca mulatta]	Macaca mulatta	1.0084	1.0421	0.9115	0.987333	0.0678008	1.0862	1.0226	0.9511	1.01997	0.0675885	1.03305	0.58666
gi|109071894	PREDICTED: synaptosomal-associated protein, 91kDa homolog [Macaca mulatta]	Macaca mulatta	0.8676	0.9254	0.973	0.922	0.0527822	1.1482	0.9483	0.8383	0.978267	0.157108	1.06103	0.588116
gi|109008483	PREDICTED: similar to crystallin, zeta isoform 1 [Macaca mulatta]	Macaca mulatta	0.9519	1.1521	0.9566	1.0202	0.114253	1.3006	0.9236	1.0615	1.09523	0.19075	1.07355	0.590268
gi|109088055	PREDICTED: similar to phosphofructokinase, platelet, partial [Macaca mulatta]	Macaca mulatta	1.0979	0.9994	1.0774	1.05823	0.0519719	1.0796	1.0376	1.126	1.08107	0.0442182	1.02158	0.593279
gi|109108133	PREDICTED: similar to Discs large homolog 2 (Postynaptic density protein PSD-93) (Channel-associated protein of synapse-110) (Chapsyn-110) [Macaca mulatta]	Macaca mulatta	1.1561	0.9312	0.7669	0.9514	0.195385	1.0317	1.0549	0.9681	1.01823	0.0449397	1.07025	0.594618
gi|109111002	PREDICTED: clathrin, light polypeptide (Lca) isoform 1 [Macaca mulatta]	Macaca mulatta	1.1216	0.9293	1.129	1.05997	0.113221	0.9161	1.0044	1.1106	1.01037	0.0973872	0.953206	0.595932
gi|109068468	PREDICTED: similar to NADH dehydrogenase (ubiquinone) 1 beta subcomplex, 2, 8kDa precursor [Macaca mulatta]	Macaca mulatta	1.2922	1.077	1.1233	1.16417	0.113271	1.3471	0.8973	0.9857	1.0767	0.238308	0.924868	0.596603
gi|109080210	PREDICTED: similar to NADH dehydrogenase (ubiquinone) Fe-S protein 6, 13kDa (NADH-coenzyme Q reductase) isoform 2 [Macaca mulatta]	Macaca mulatta	1.134	1.3116	1.2463	1.23063	0.0898305	1.1613	1.2775	1.1368	1.19187	0.0751656	0.968499	0.597157
gi|109094394	PREDICTED: similar to NADH dehydrogenase (ubiquinone) 1 alpha subcomplex, 6, 14kDa [Macaca mulatta]	Macaca mulatta	1.2768	0.9514	1.0866	1.10493	0.163473	1.1532	1.0299	1.3658	1.18297	0.169917	1.07062	0.597181
gi|109071426	PREDICTED: methylmalonyl Coenzyme A mutase isoform 2 [Macaca mulatta]	Macaca mulatta	1.6734	1.8159	1.4796	1.6563	0.168801	1.9641	1.3115	1.2787	1.5181	0.386595	0.916561	0.600747
gi|109122544	PREDICTED: hypothetical protein [Macaca mulatta]	Macaca mulatta	0.9171	1.0286	0.9779	0.974533	0.0558262	1.0278	1.0252	0.6516	0.901533	0.216453	0.925092	0.601863
gi|73973292	PREDICTED: similar to eukaryotic translation elongation factor 1 alpha 1 isoform 1 [Canis familiaris]	Canis familiaris	1.0171	1.0991	0.9528	1.023	0.0733282	1.1759	0.904	0.7774	0.952433	0.203617	0.93102	0.602403
gi|109107072	PREDICTED: similar to Tyrosine-protein phosphatase non-receptor type 5 (Protein-tyrosine phosphatase striatum-enriched) (STEP) (Neural-specific protein-tyrosine phosphatase) [Macaca mulatta]	Macaca mulatta	1.174	1.0536	1.2048	1.14413	0.0799023	1.09	1.2904	1.1773	1.1859	0.100476	1.03651	0.603169
gi|109086861	PREDICTED: similar to solute carrier family 7, (cationic amino acid transporter, y+ system) member 13 [Macaca mulatta]	Macaca mulatta	0.4778	0.5637	0.775	0.6055	0.152946	0.94	0.8748	0.3505	0.721767	0.323175	1.19202	0.603347
gi|109097068	PREDICTED: similar to olfactory receptor, family 6, subfamily C, member 2 [Macaca mulatta]	Macaca mulatta	0.8032	0.7015	1.0742	0.859633	0.192652	0.7333	0.7957	1.5073	1.0121	0.429989	1.17736	0.605063
gi|109100301	PREDICTED: similar to FLJ44048 protein [Macaca mulatta]	Macaca mulatta	1.0074	0.7224	0.9322	0.887333	0.147702	0.6786	0.6783	1.0519	0.802933	0.215612	0.904884	0.605764
gi|109039529	PREDICTED: guanine nucleotide binding protein (G protein), alpha inhibiting activity polypeptide 2 isoform 1 [Macaca mulatta]	Macaca mulatta	1.0115	0.9868	1.0426	1.01363	0.0279611	1.0007	1.3008	0.9307	1.0774	0.19661	1.06291	0.607744
gi|56118310	nuclear casein kinase and cyclin-dependent kinase substrate 1 [Homo sapiens]	Homo sapiens	0.9686	1.0993	0.9844	1.01743	0.0713374	0.8381	1.4073	1.09	1.1118	0.285226	1.09275	0.607891
gi|109103366	PREDICTED: similar to sideroflexin 5 isoform 1 [Macaca mulatta]	Macaca mulatta	1.2644	1.8241	1.3592	1.48257	0.299551	1.7033	1.4322	0.7705	1.302	0.479836	0.878207	0.60978
gi|109079337	PREDICTED: annexin VI [Macaca mulatta]	Macaca mulatta	0.8485	1.0289	0.9315	0.9363	0.0902957	0.9412	0.9765	0.98	0.9659	0.0214623	1.03161	0.61009
gi|109066737	PREDICTED: hypothetical protein isoform 4 [Macaca mulatta]	Macaca mulatta	0.8936	0.843	0.9242	0.886933	0.0410085	0.9872	0.8151	0.9543	0.918867	0.0913578	1.036	0.610131
gi|109085197	PREDICTED: similar to reticulon 1 isoform A, partial [Macaca mulatta]	Macaca mulatta	0.9332	0.9496	1.0379	0.973567	0.0563145	1.1619	0.5701	0.9012	0.877733	0.296597	0.901565	0.6117
gi|224042782	PREDICTED: putative thymosin beta 4 [Taeniopygia guttata]	Taeniopygia guttata	1.1083	0.6339	1.7132	1.1518	0.540963	0.7806	0.8352	3.2856	1.6338	1.43076	1.41848	0.614221
gi|109096120	PREDICTED: dynamin 1-like isoform 1 [Macaca mulatta]	Macaca mulatta	1.2574	0.9416	1.2049	1.13463	0.16922	1.1193	0.863	1.1929	1.0584	0.173177	0.932812	0.614508
gi|109129591	PREDICTED: hypothetical protein [Macaca mulatta]	Macaca mulatta	0.8229	0.8828	0.9235	0.8764	0.0506044	1.0292	1.0514	0.7261	0.935567	0.181743	1.06751	0.615841
gi|109113137	PREDICTED: similar to Na+/K+ -ATPase beta 2 subunit [Macaca mulatta]	Macaca mulatta	0.9421	1.0277	0.8476	0.939133	0.0900866	1.0092	1.0923	0.8559	0.9858	0.119925	1.04969	0.618555
gi|109008701	PREDICTED: protein kinase, cAMP-dependent, catalytic, beta isoform 10 [Macaca mulatta]	Macaca mulatta	0.7046	1.2213	0.7548	0.893567	0.284933	0.9414	1.4229	0.7382	1.03417	0.35165	1.15735	0.619076
gi|109083601	PREDICTED: similar to Protein C14orf166 [Macaca mulatta]	Macaca mulatta	0.8025	0.9616	1.0355	0.9332	0.119068	0.9352	0.9276	0.8076	0.890133	0.0715769	0.953851	0.619789
gi|12025678	actinin, alpha 4 [Homo sapiens]	Homo sapiens	1.0057	1.0424	1.0637	1.03727	0.0293388	1.0111	1.0222	1.1601	1.06447	0.0830066	1.02622	0.620929
gi|109132822	PREDICTED: GDP dissociation inhibitor 1 isoform 2 [Macaca mulatta]	Macaca mulatta	1.1553	0.9349	1.0025	1.0309	0.112911	1.077	0.8243	1.0301	0.977133	0.134419	0.947845	0.623858
gi|109149648	PREDICTED: heat shock 70kDa protein 1B, partial [Macaca mulatta]	Macaca mulatta	0.9656	1.0019	1.1188	1.02877	0.0800558	0.9688	1.0709	1.1617	1.06713	0.0965051	1.03729	0.62418
gi|115717	Cathepsin D precursor [Contains: Cathepsin D light chain; Cathepsin D heavy chain] UPS	HUMAN	0.8837	0.9162	0.9016	0.9005	0.0162779	1.0037	0.8377	0.9382	0.926533	0.0836127	1.02891	0.62458
gi|109077543	PREDICTED: microtubule-associated protein 1B [Macaca mulatta]	Macaca mulatta	0.8951	0.9371	1.2111	1.01443	0.171608	1.0342	0.9896	1.2094	1.07773	0.116187	1.0624	0.624774
gi|109077214	PREDICTED: similar to NADH-ubiquinone oxidoreductase 18 kDa subunit, mitochondrial precursor (Complex I-18 kDa) (CI-18 kDa) (Complex I-AQDQ) (CI-AQDQ) isoform 1 [Macaca mulatta]	Macaca mulatta	1.1767	1.047	1.0514	1.0917	0.073645	1.0919	1.0518	1.062	1.06857	0.0208409	0.97881	0.628282
gi|109098268	PREDICTED: histidine ammonia-lyase [Macaca mulatta]	Macaca mulatta	1.107	1.2122	1.2443	1.18783	0.0718201	1.1462	1.2321	1.0954	1.1579	0.069097	0.9748	0.630376
gi|4506367	RAB3A, member RAS oncogene family [Homo sapiens]	Homo sapiens	1.1378	1.0194	1.0393	1.0655	0.0633993	1.0298	1.0193	1.3014	1.11683	0.159926	1.04818	0.632538
gi|109041703	PREDICTED: endonuclease G-like 1 isoform 7 [Macaca mulatta]	Macaca mulatta	0.7945	0.7972	0.8248	0.8055	0.0167687	0.9699	0.6276	1.0052	0.867567	0.208565	1.07705	0.634484
gi|109109508	PREDICTED: similar to Peroxiredoxin-5, mitochondrial precursor (Prx-V) (Peroxisomal antioxidant enzyme) (PLP) (Thioredoxin reductase) (Thioredoxin peroxidase PMP20) (Antioxidant enzyme B166) (AOEB166) (TPx type VI) (Liver tissue 2D-page spot 71B) (Alu corepre..., partial [Macaca mulatta]	Macaca mulatta	0.9803	1.1757	0.9827	1.04623	0.112128	1.2728	1.0809	0.9576	1.10377	0.158839	1.05499	0.635284
gi|109013601	PREDICTED: F-actin capping protein alpha-1 subunit [Macaca mulatta]	Macaca mulatta	0.8965	0.9443	1.0841	0.974967	0.0974873	0.9961	0.8903	1.2043	1.03023	0.159759	1.05669	0.635959
gi|74136357	H+ transporting F1 ATP synthase epsilon subunit [Macaca mulatta]	Macaca mulatta	1.2893	0.9658	1.2173	1.15747	0.169847	1.4597	0.9688	1.3115	1.24667	0.25179	1.07706	0.637745
gi|109121034	PREDICTED: similar to slit and trk like 6 [Macaca mulatta]	Macaca mulatta	0.9395	0.647	1.2188	0.9351	0.285925	0.7905	0.9012	1.5563	1.08267	0.413896	1.15781	0.638133
gi|109111542	PREDICTED: protein tyrosine phosphatase, receptor type, D isoform 14 [Macaca mulatta]	Macaca mulatta	1.0113	1.0816	0.9989	1.0306	0.0446003	1.0104	1.1186	0.8292	0.986067	0.146226	0.956789	0.640402
gi|42476108	glycoprotein M6A isoform 2 [Homo sapiens]	Homo sapiens	0.9515	1.2006	0.9985	1.0502	0.132353	1.0656	1.1005	1.1015	1.0892	0.0204443	1.03714	0.640501
gi|109016361	PREDICTED: similar to synaptic vesicle glycoprotein 2 [Macaca mulatta]	Macaca mulatta	1.168	0.9979	1.1633	1.10973	0.096879	1.0537	1.0272	1.1473	1.07607	0.0630968	0.969662	0.640518
gi|109095759	PREDICTED: N-methyl-D-aspartate receptor subunit 2B [Macaca mulatta]	Macaca mulatta	1.0276	1.2006	1.1575	1.12857	0.0900561	1.2192	1.1129	1.1442	1.15877	0.0546266	1.02676	0.645514
gi|109073819	PREDICTED: similar to Mblk1-related protein-1 isoform 1 [Macaca mulatta]	Macaca mulatta	1.0609	1.1435	1.0227	1.0757	0.061745	1.2582	0.7217	1.0132	0.9977	0.268586	0.927489	0.649653
gi|109019975	PREDICTED: hypothetical protein LOC54627 [Macaca mulatta]	Macaca mulatta	1.0609	1.1435	1.0227	1.0757	0.061745	1.2582	0.7217	1.0132	0.9977	0.268586	0.927489	0.649653
gi|4557529	post-synaptic density protein 95 isoform 1 [Homo sapiens]	Homo sapiens	1.0993	1.1606	0.9747	1.0782	0.0947291	0.9864	1.122	1.0264	1.04493	0.0696739	0.969146	0.649799
gi|109101793	PREDICTED: similar to Glutaminase kidney isoform, mitochondrial precursor (GLS) (L-glutamine amidohydrolase) (K-glutaminase), partial [Macaca mulatta]	Macaca mulatta	1.287	0.9931	0.9725	1.0842	0.175932	1.304	0.9706	1.185	1.1532	0.16896	1.06364	0.649825
gi|109069349	PREDICTED: glutathione S-transferase kappa 1 [Macaca mulatta]	Macaca mulatta	0.8825	0.9721	0.9734	0.942667	0.0521099	1.121	0.8456	0.986	0.9842	0.137709	1.04406	0.650715
gi|109074556	PREDICTED: similar to solute carrier family 4 (anion exchanger), member 4 [Macaca mulatta]	Macaca mulatta	0.9839	0.9651	1.0008	0.983267	0.0178584	1.0982	0.9206	1.007	1.0086	0.0888108	1.02576	0.653448
gi|109109506	PREDICTED: similar to Peroxiredoxin-5, mitochondrial precursor (Prx-V) (Peroxisomal antioxidant enzyme) (PLP) (Thioredoxin reductase) (Thioredoxin peroxidase PMP20) (Antioxidant enzyme B166) (AOEB166) (TPx type VI) (Liver tissue 2D-page spot 71B) (Alu corepre..., partial [Macaca mulatta]	Macaca mulatta	0.8816	1.1068	0.8034	0.9306	0.157523	0.9929	1.05	0.8957	0.979533	0.0780136	1.05258	0.654891
gi|109078432	PREDICTED: lamin B1 isoform 1 [Macaca mulatta]	Macaca mulatta	0.5304	0.7288	0.7123	0.657167	0.110093	1.1101	0.6056	0.5334	0.7497	0.314196	1.14081	0.65538
gi|114681262	PREDICTED: N-ethylmaleimide-sensitive factor attachment protein, beta isoform 2 [Pan troglodytes]	Pan troglodytes	1.0675	1.0656	1.2301	1.12107	0.0944304	1.0784	0.8755	1.2388	1.06423	0.182064	0.949304	0.656321
gi|50263048	glycoprotein M6B isoform 1 [Homo sapiens]	Homo sapiens	0.9392	1.3328	1.1163	1.12943	0.197128	1.1684	1.3967	1.0426	1.20257	0.179505	1.06475	0.659487
gi|113960	Annexin A5 (Annexin-5) (Annexin V) (Lipocortin V) (Endonexin II) (Calphobindin I) (CBP-I) (Placental anticoagulant protein I) (PAP-I) (PP4) (Thromboplastin inhibitor) (Vascular anticoagulant-alpha) (VAC-alpha) (Anchorin CII) UPS	HUMAN	1.0193	1.0051	1.1209	1.04843	0.0631583	1.1633	0.876	0.976	1.0051	0.145844	0.958668	0.66136
gi|109098088	PREDICTED: similar to Ras-related protein Rab-7 [Macaca mulatta]	Macaca mulatta	1.3676	0.8267	1.185	1.12643	0.275165	1.0499	0.843	1.2149	1.03593	0.186343	0.919658	0.661733
gi|78486580	2',3'-cyclic nucleotide 3' phosphodiesterase [Macaca mulatta]	Macaca mulatta	0.8296	1.0859	1.1231	1.01287	0.1598	1.0577	1.3011	0.8921	1.08363	0.20573	1.06987	0.662492
gi|108995647	PREDICTED: hypothetical protein [Macaca mulatta]	Macaca mulatta	1.0087	0.7709	1.0685	0.949367	0.157422	1.1595	0.4865	0.8976	0.847867	0.339245	0.893087	0.662786
gi|109124603	PREDICTED: similar to ryanodine receptor 1 (skeletal) [Macaca mulatta]	Macaca mulatta	1.1403	1.3658	1.2502	1.2521	0.112762	1.1963	1.3026	1.146	1.21497	0.0799514	0.970343	0.665927
gi|9910382	mitochondrial import receptor Tom22 [Homo sapiens]	Homo sapiens	0.9951	0.965	0.9147	0.958267	0.0406207	0.9274	1.09	0.9376	0.985	0.0910756	1.0279	0.666566
gi|33946329	ras related v-ral simian leukemia viral oncogene homolog A [Homo sapiens]	Homo sapiens	1.0796	1.11	1.05	1.07987	0.0300009	1.1445	0.9822	1.0427	1.05647	0.0820211	0.978331	0.666728
gi|109070488	PREDICTED: similar to HLA-B associated transcript 5 [Macaca mulatta]	Macaca mulatta	0.9044	1.0266	0.8187	0.916567	0.104483	1.1633	0.9293	0.8208	0.971133	0.17504	1.05953	0.667018
gi|109110062	PREDICTED: similar to carnitine acetyltransferase isoform 1 precursor isoform 2 [Macaca mulatta]	Macaca mulatta	1.0643	1.1488	0.9285	1.0472	0.111141	1.012	1.2547	1.0171	1.0946	0.138674	1.04526	0.668111
gi|109109096	PREDICTED: poliovirus receptor-related 1 (herpesvirus entry mediator C; nectin) [Macaca mulatta]	Macaca mulatta	1.0467	0.8821	0.9358	0.954867	0.0839401	0.7989	1.0023	0.955	0.918733	0.106439	0.962159	0.668295
gi|109098951	PREDICTED: similar to cytochrome c oxidase subunit VIa polypeptide 1 precursor [Macaca mulatta]	Macaca mulatta	0.965	0.941	0.9976	0.967867	0.0284087	1.0305	0.9434	0.9718	0.9819	0.0444197	1.0145	0.66876
gi|109125759	PREDICTED: similar to electron-transfer-flavoprotein, beta polypeptide isoform 1 isoform 4 [Macaca mulatta]	Macaca mulatta	0.9238	1.0274	0.9927	0.9813	0.0527324	0.8722	1.1368	1.0505	1.01983	0.134939	1.03927	0.668962
gi|109107686	PREDICTED: similar to olfactory receptor Olr44 [Macaca mulatta]	Macaca mulatta	0.9708	0.8101	0.9948	0.925233	0.100428	0.8728	0.8729	1.2009	0.9822	0.1894	1.06157	0.66924
gi|109020300	PREDICTED: aldo-keto reductase family 1, member A1 isoform 1 [Macaca mulatta]	Macaca mulatta	0.9125	0.9398	1.0656	0.972633	0.0816604	1.0161	0.9341	0.8838	0.944667	0.06678	0.971246	0.669943
gi|109095366	PREDICTED: triosephosphate isomerase 1 [Macaca mulatta]	Macaca mulatta	0.9255	1.0593	0.922	0.968933	0.0782794	0.7903	0.9337	1.0593	0.927767	0.134598	0.957513	0.670773
gi|109080602	PREDICTED: similar to aquarius [Macaca mulatta]	Macaca mulatta	1.0503	1.1043	1.0196	1.05807	0.0428808	1.1201	1.1529	0.9805	1.0845	0.0915476	1.02498	0.674106
gi|109070190	PREDICTED: similar to Myelin-oligodendrocyte glycoprotein precursor isoform 9 [Macaca mulatta]	Macaca mulatta	1.0262	1.2131	1.4457	1.22833	0.210164	1.3003	1.3187	0.7738	1.13093	0.309423	0.920706	0.675347
gi|5454032	S100 calcium binding protein A1 [Homo sapiens]	Homo sapiens	0.8285	1.0052	0.7933	0.875667	0.113551	0.8626	0.8213	0.8536	0.845833	0.0217178	0.965931	0.678037
gi|109078552	PREDICTED: septin 8 isoform 2 [Macaca mulatta]	Macaca mulatta	1.0183	0.9663	1.1087	1.0311	0.0720578	1.0004	1.0339	1.0013	1.01187	0.0190867	0.981347	0.678077
gi|109085800	PREDICTED: erythrocyte membrane protein band 4.9 (dematin) [Macaca mulatta]	Macaca mulatta	0.7896	1.1219	0.9952	0.9689	0.167704	0.8753	1.1883	1.0206	1.02807	0.156634	1.06107	0.678287
gi|109121938	PREDICTED: similar to microtubule-associated protein, RP/EB family, member 2 isoform 6 [Macaca mulatta]	Macaca mulatta	1.2589	0.8679	1.2727	1.13317	0.229831	1.0073	0.7737	1.3367	1.03923	0.282855	0.917105	0.678403
gi|109098065	PREDICTED: similar to acyl-Coenzyme A dehydrogenase family, member 9 isoform 1 [Macaca mulatta]	Macaca mulatta	1.0861	0.8948	0.9566	0.979167	0.0976261	1.0791	0.7545	0.9572	0.930267	0.163968	0.95006	0.680113
gi|55749577	solute carrier family 25 (mitochondrial carrier; adenine nucleotide translocator), member 4 [Homo sapiens]	Homo sapiens	1.1185	0.9745	1.1247	1.07257	0.0849848	1.2824	0.8207	0.9165	1.00653	0.243662	0.938434	0.680531
gi|109093764	PREDICTED: adaptor-related protein complex 1, beta 1 subunit isoform 5 [Macaca mulatta]	Macaca mulatta	0.988	0.8804	1.0956	0.988	0.1076	0.9946	0.911	1.1969	1.03417	0.146999	1.04673	0.683372
gi|108999878	PREDICTED: similar to Sodium/hydrogen exchanger 1 (Na(+)/H(+) exchanger 1) (NHE-1) (Solute carrier family 9 member 1) (Na(+)/H(+) antiporter, amiloride-sensitive) (APNH) [Macaca mulatta]	Macaca mulatta	0.9793	0.885	1.0948	0.986367	0.105078	0.8846	0.9351	1.0403	0.953333	0.0794353	0.96651	0.686434
gi|109073684	PREDICTED: collapsin response mediator protein 1 isoform 2 [Macaca mulatta]	Macaca mulatta	0.9901	0.9523	1.0574	0.999933	0.0532355	0.9285	0.9276	1.0702	0.975433	0.0820716	0.975498	0.686814
gi|109119046	PREDICTED: thioredoxin domain containing 12 (endoplasmic reticulum) [Macaca mulatta]	Macaca mulatta	0.7827	1.0452	0.9993	0.9424	0.140195	0.7611	1.0583	0.8534	0.890933	0.152114	0.945388	0.688731
gi|109103031	PREDICTED: reticulon 4 [Macaca mulatta]	Macaca mulatta	0.828	0.925	0.846	0.866333	0.0515978	0.993	0.8786	0.8072	0.892933	0.0937256	1.0307	0.68893
gi|109043505	PREDICTED: similar to NADH dehydrogenase (ubiquinone) 1 beta subcomplex, 5, 16kDa precursor isoform 1 [Macaca mulatta]	Macaca mulatta	1.0225	0.8171	1.1391	0.9929	0.163028	0.7743	0.9401	1.094	0.936133	0.159887	0.942827	0.688956
gi|109128899	PREDICTED: similar to ATPase, H+ transporting, lysosomal, V0 subunit d1 [Macaca mulatta]	Macaca mulatta	1.2436	1.0736	1.2539	1.19037	0.101254	1.2532	1.1202	1.1002	1.15787	0.0831645	0.972697	0.689609
gi|109071854	PREDICTED: similar to 5T4 oncofetal trophoblast glycoprotein isoform 3 [Macaca mulatta]	Macaca mulatta	1.0782	0.8834	0.8096	0.923733	0.138768	0.9066	0.8374	0.919	0.887667	0.0439715	0.960956	0.689924
gi|109103628	PREDICTED: similar to Succinyl-CoA ligase [GDP-forming] alpha-chain, mitochondrial precursor (Succinyl-CoA synthetase, alpha chain) (SCS-alpha) [Macaca mulatta]	GDP-forming	1.1201	0.9485	1.0281	1.03223	0.0858746	1.0418	0.775	1.13	0.982267	0.184836	0.951594	0.692949
gi|195546906	phosphodiesterase 2A, cGMP-stimulated [Macaca mulatta]	Macaca mulatta	0.7635	1.0622	0.9636	0.929767	0.152197	1.0173	1.2004	0.7669	0.994867	0.217619	1.07002	0.692971
gi|109036780	PREDICTED: similar to ADP-ribosylation-like factor 6 interacting protein 5 isoform 2 [Macaca mulatta]	Macaca mulatta	1.269	1.2983	1.0742	1.21383	0.12181	1.3581	1.3101	1.1062	1.25813	0.133749	1.0365	0.693276
gi|109123703	PREDICTED: cAMP-dependent protein kinase catalytic subunit alpha [Macaca mulatta]	Macaca mulatta	1.2371	0.9833	1.04	1.0868	0.133215	0.8311	1.2181	1.0388	1.02933	0.193674	0.947123	0.693753
gi|4826816	leucine-rich, glioma inactivated 1 precursor [Homo sapiens]	Homo sapiens	1.0388	1.0672	1.2579	1.1213	0.119148	1.2121	1.1428	1.1045	1.15313	0.0545392	1.02839	0.695545
gi|126352614	heat shock protein 90 [Equus caballus]	Equus caballus	0.982	0.9292	1.0267	0.9793	0.048806	1.0488	0.9542	0.9847	0.9959	0.0482843	1.01695	0.696876
gi|73977424	PREDICTED: similar to Nucleosome assembly protein 1-like 1 (NAP-1 related protein) (hNRP) isoform 2 [Canis familiaris]	Canis familiaris	1.0444	1.1041	1.0885	1.079	0.030963	1.0682	1.3152	0.9811	1.1215	0.17331	1.03939	0.697329
gi|92110045	ubiquinol-cytochrome c reductase core protein I [Macaca mulatta]	Macaca mulatta	1.0554	0.9353	1.1434	1.0447	0.104462	1.0833	0.9566	1.2138	1.08457	0.128605	1.03816	0.698246
gi|109065599	PREDICTED: similar to chaperonin containing TCP1, subunit 8 (theta) isoform 3 [Macaca mulatta]	Macaca mulatta	1.1049	1.0876	0.9223	1.03827	0.100802	1.0357	1.0167	0.9876	1.01333	0.0242261	0.975986	0.698382
gi|109073648	PREDICTED: GrpE-like 1, mitochondrial (E. coli) [Macaca mulatta]	Macaca mulatta	0.9477	1.0702	1.025	1.0143	0.061947	0.9946	0.8839	1.0805	0.986333	0.0985604	0.972428	0.698687
gi|109077854	PREDICTED: similar to chondroitin sulfate proteoglycan 2 (versican) isoform 5 [Macaca mulatta]	Macaca mulatta	1.0935	0.9076	1.0305	1.01053	0.0945447	1.0771	0.9512	1.0909	1.03973	0.076982	1.0289	0.699555
gi|109073744	PREDICTED: WD repeat-containing protein 1 isoform 6 [Macaca mulatta]	Macaca mulatta	1.0491	1.0518	1.1406	1.0805	0.0520656	1.0324	0.9051	1.1939	1.0438	0.144737	0.966034	0.700611
gi|74136179	cyclophilin A [Macaca mulatta]	Macaca mulatta	1.0978	1.0137	0.9557	1.0224	0.0714484	0.8374	0.8486	1.2184	0.968133	0.21681	0.946922	0.701634
gi|109071401	PREDICTED: solute carrier family 25, member 27 isoform 1 [Macaca mulatta]	Macaca mulatta	1.3136	0.7757	0.9508	1.01337	0.274354	1.1027	0.4706	1.1356	0.902967	0.374802	0.891056	0.701679
gi|109008265	PREDICTED: adenylate kinase 3-like 1 isoform 3 [Macaca mulatta]	Macaca mulatta	0.9056	1.0179	0.9932	0.972233	0.0590129	0.9638	1.2704	0.8445	1.02623	0.219707	1.05554	0.702047
gi|109107554	PREDICTED: similar to Olfactory receptor 52E4 [Macaca mulatta]	Macaca mulatta	0.9135	0.911	0.8601	0.894867	0.0301348	0.8311	0.9343	0.9766	0.914	0.074844	1.02138	0.702312
gi|108996382	PREDICTED: similar to DJ-1 protein isoform 4 [Macaca mulatta]	Macaca mulatta	1.068	0.9379	1.0608	1.02223	0.0731235	1.0248	0.8579	1.0857	0.989467	0.117939	0.967946	0.703504
gi|109078566	PREDICTED: ubiquinol-cytochrome c reductase, complex III subunit VII, 9.5kDa isoform 3 [Macaca mulatta]	Macaca mulatta	1.1808	1.0542	1.1049	1.1133	0.0637166	1.332	0.9199	0.9132	1.05503	0.239884	0.947663	0.705111
gi|169646762	glutathione peroxidase 4 [Macaca mulatta]	Macaca mulatta	0.9583	1.2608	1.0227	1.0806	0.159345	0.9658	0.9926	1.1511	1.0365	0.100147	0.959189	0.70562
gi|108997765	PREDICTED: similar to forkhead-associated (FHA) phosphopeptide binding domain 1 [Macaca mulatta]	Macaca mulatta	0.9229	1.2224	0.9366	1.0273	0.1691	1.1147	1.3997	0.8065	1.10697	0.296676	1.07755	0.706826
gi|77404233	ubiquitin-conjugating enzyme E2 variant 2 [Bos taurus]	Bos taurus	1.5604	0.9633	1.3926	1.30543	0.307946	1.0181	0.8249	1.6902	1.17773	0.454201	0.902178	0.707515
gi|109104930	PREDICTED: mucin 5, subtype B, tracheobronchial, partial [Macaca mulatta]	Macaca mulatta	0.9308	1.0011	1.0378	0.9899	0.0543721	0.9486	1.1228	0.974	1.01513	0.094103	1.02549	0.708142
gi|109098928	PREDICTED: similar to TAO kinase 3 [Macaca mulatta]	Macaca mulatta	0.8568	0.8571	0.8422	0.852033	0.00851724	1.0179	0.8308	0.7917	0.880133	0.120901	1.03298	0.708529
gi|109075250	PREDICTED: similar to inorganic pyrophosphatase 2 isoform 1 precursor [Macaca mulatta]	Macaca mulatta	1.0083	0.9636	0.8199	0.9306	0.0984398	1.0139	0.7721	0.8974	0.894467	0.120927	0.961172	0.708667
gi|109122788	PREDICTED: similar to NADH-ubiquinone oxidoreductase Fe-S protein 7 [Macaca mulatta]	Macaca mulatta	1.0892	1.0399	1.1235	1.0842	0.0420237	1.0162	1.1264	1.0618	1.06813	0.0553723	0.985181	0.709372
gi|109019387	PREDICTED: brain protein 44 [Macaca mulatta]	Macaca mulatta	0.9948	0.8943	0.9537	0.9476	0.0505269	0.8927	1.0487	0.9657	0.969033	0.0780534	1.02262	0.710098
gi|109085770	PREDICTED: vacuolar H+ATPase B2 [Macaca mulatta]	Macaca mulatta	1.0908	0.9453	1.0858	1.04063	0.0825989	0.9575	0.9009	1.1554	1.0046	0.133628	0.965374	0.711445
gi|109116244	PREDICTED: similar to N-ethylmaleimide-sensitive factor [Macaca mulatta]	Macaca mulatta	1.0437	0.9763	1.1079	1.04263	0.0658065	1.0279	1.0084	1.0448	1.02703	0.0182155	0.985038	0.712512
gi|109037701	PREDICTED: proteasome (prosome, macropain) 26S subunit, non-ATPase, 6 isoform 6 [Macaca mulatta]	Macaca mulatta	0.9367	0.8362	1.1655	0.979467	0.168764	1.0603	1.0001	0.9961	1.01883	0.0359668	1.04019	0.712898
gi|109066521	PREDICTED: ATP synthase, H+ transporting, mitochondrial F1 complex, beta subunit [Macaca mulatta]	Macaca mulatta	0.8522	0.8176	0.9992	0.889667	0.0964233	1.0015	0.793	0.9765	0.923667	0.113849	1.03822	0.713194
gi|109121568	PREDICTED: similar to NADH dehydrogenase (ubiquinone) flavoprotein 2, 24kDa [Macaca mulatta]	Macaca mulatta	1.0234	1.0412	1.0164	1.027	0.0127859	1.0986	1.0117	1.007	1.0391	0.0515821	1.01178	0.713434
gi|109106223	PREDICTED: catenin (cadherin-associated protein), delta 1 isoform 2 [Macaca mulatta]	Macaca mulatta	0.9302	1.4909	1.1106	1.17723	0.286227	1.3556	1.1838	1.1974	1.2456	0.0955052	1.05807	0.714748
gi|109115510	PREDICTED: contactin associated protein 1 [Macaca mulatta]	Macaca mulatta	0.8884	0.9817	1.0678	0.9793	0.0897241	0.9927	1.1582	0.8957	1.01553	0.132731	1.037	0.71524
gi|109086873	PREDICTED: similar to Protein FAM82B [Macaca mulatta]	Macaca mulatta	0.6895	0.9317	1.0083	0.8765	0.166414	1.0945	1.0468	0.6789	0.940067	0.227431	1.07252	0.715944
gi|114640301	PREDICTED: crystallin, alpha B [Pan troglodytes]	Pan troglodytes	0.9378	1.2866	1.175	1.13313	0.178129	0.9123	1.3389	0.9494	1.06687	0.236317	0.941519	0.717882
gi|109092908	PREDICTED: chromogranin B [Macaca mulatta]	Macaca mulatta	0.9981	1.4319	0.7861	1.07203	0.329187	1.0633	1.1175	0.784	0.988267	0.178964	0.921862	0.718312
gi|21361837	chromosome 1 open reading frame 128 [Homo sapiens]	Homo sapiens	1.0121	1.0312	0.9844	1.00923	0.0235313	1.0531	0.9866	0.9494	0.996367	0.0525354	0.987251	0.718366
gi|109114799	PREDICTED: LIM and SH3 protein 1 [Macaca mulatta]	Macaca mulatta	0.8996	1.1528	0.9173	0.9899	0.141353	0.8907	1.0486	1.1616	1.03363	0.136069	1.04418	0.719099
gi|109092754	PREDICTED: similar to signal-regulatory protein alpha precursor [Macaca mulatta]	Macaca mulatta	1.04	1.0637	0.8038	0.969167	0.143701	1.0196	1.0213	0.9639	1.0016	0.0326602	1.03347	0.722436
gi|109125572	PREDICTED: similar to adaptor-related protein complex 2, alpha 1 subunit isoform 2 isoform 1 [Macaca mulatta]	Macaca mulatta	1.0967	0.9385	1.0733	1.03617	0.0853872	1.0777	0.8457	1.0803	1.00123	0.134702	0.966286	0.723683
gi|109078472	PREDICTED: histidine triad nucleotide binding protein 1 [Macaca mulatta]	Macaca mulatta	1.0135	0.8493	1.1751	1.01263	0.162902	0.7666	0.8126	1.253	0.944067	0.268531	0.932289	0.724549
gi|109098237	PREDICTED: similar to 13kDa differentiation-associated protein [Macaca mulatta]	Macaca mulatta	1.0123	0.9387	1.0411	0.997367	0.0528081	1.0706	0.8599	1.171	1.03383	0.158775	1.03656	0.724994
gi|109120341	PREDICTED: centromere protein J [Macaca mulatta]	Macaca mulatta	0.9922	1.0499	0.8879	0.976667	0.0821095	0.953	0.9613	0.9627	0.959	0.00524309	0.981911	0.728823
gi|2507249	Cationic trypsin precursor (Beta-trypsin) [Contains: Alpha-trypsin chain 1; Alpha-trypsin chain 2] cRAP	BOVIN	0.5545	0.6663	0.6971	0.6393	0.0750363	0.9419	0.6816	0.4569	0.693467	0.242718	1.08473	0.730628
gi|134152714	hypothetical protein LOC716003 [Macaca mulatta]	Macaca mulatta	0.7081	1.4144	0.7617	0.9614	0.393224	1.0446	1.8294	0.5037	1.1259	0.666579	1.1711	0.731413
gi|109053947	PREDICTED: melanoma-associated antigen p97 [Macaca mulatta]	Macaca mulatta	0.9143	0.9437	1.0718	0.9766	0.0837459	0.9812	0.8953	0.9905	0.955667	0.0524855	0.978565	0.73231
gi|109102366	PREDICTED: similar to ring finger protein 30 isoform 2 [Macaca mulatta]	Macaca mulatta	0.9143	0.9437	1.0718	0.9766	0.0837459	0.9812	0.8953	0.9905	0.955667	0.0524855	0.978565	0.73231
gi|109065949	PREDICTED: similar to ras-related C3 botulinum toxin substrate 1 isoform Rac1b [Macaca mulatta]	Macaca mulatta	1.0822	0.9763	1.0509	1.03647	0.0544054	1.158	1.0614	0.9613	1.06023	0.0983552	1.02293	0.732736
gi|109094349	PREDICTED: similar to aconitase 2 precursor isoform 4 [Macaca mulatta]	Macaca mulatta	0.9076	0.9803	0.8608	0.916233	0.060216	0.9227	0.965	0.9038	0.9305	0.0313367	1.01557	0.734267
gi|21071044	SWI/SNF-related matrix-associated actin-dependent regulator of chromatin a1 isoform a [Homo sapiens]	Homo sapiens	1.1523	1.0632	1.1064	1.1073	0.0445568	1.1808	1.2478	0.984	1.13753	0.137119	1.0273	0.734832
gi|109077311	PREDICTED: similar to RAB3C, member RAS oncogene family [Macaca mulatta]	Macaca mulatta	1.2459	0.6575	1.3968	1.10007	0.39063	0.9587	0.7232	2.1612	1.28103	0.771288	1.16451	0.73529
gi|33356177	protein tyrosine phosphatase, non-receptor type 11 [Homo sapiens]	Homo sapiens	0.8352	1.0178	0.9127	0.9219	0.091647	0.945	0.9791	0.7438	0.8893	0.127155	0.964638	0.736881
gi|109124490	PREDICTED: similar to myelin associated glycoprotein isoform a precursor [Macaca mulatta]	Macaca mulatta	1.064	1.0931	1.255	1.13737	0.102907	1.1972	1.2265	0.8404	1.08803	0.214957	0.956625	0.73806
gi|86476077	thymosin, beta 10 [Mus musculus]	Mus musculus	1.069	0.7237	1.0923	0.961667	0.206414	0.7836	0.6731	1.8527	1.10313	0.651491	1.14711	0.738064
gi|109129732	PREDICTED: similar to ATPase, H+ transporting, V0 subunit D isoform 1 (predicted), partial [Macaca mulatta]	Macaca mulatta	0.972	1.0254	1.0524	1.0166	0.040916	1.0006	1.044	1.0342	1.02627	0.0227617	1.00951	0.738714
gi|109100711	PREDICTED: similar to NADH dehydrogenase (ubiquinone) Fe-S protein 1, 75kDa precursor isoform 2 [Macaca mulatta]	Macaca mulatta	1.0718	0.9984	0.9636	1.01127	0.0552356	1.0774	0.9315	1.0891	1.03267	0.087808	1.02116	0.738915
gi|109019845	PREDICTED: fumarate hydratase isoform 2 [Macaca mulatta]	Macaca mulatta	0.8853	0.9167	0.9222	0.908067	0.0199074	0.9267	0.9848	0.8548	0.9221	0.065122	1.01545	0.739171
gi|77736091	prohibitin [Bos taurus]	Bos taurus	0.9453	0.9665	0.9499	0.9539	0.0111517	1.0248	0.9412	0.8372	0.9344	0.0939847	0.979558	0.739224
gi|109081377	PREDICTED: similar to talin 2 isoform 2 [Macaca mulatta]	Macaca mulatta	1.2231	0.7502	1.0679	1.01373	0.241058	1.0187	0.8192	1.0385	0.9588	0.121302	0.945811	0.742195
gi|109067855	PREDICTED: dihydrolipoamide dehydrogenase isoform 3 [Macaca mulatta]	Macaca mulatta	0.964	0.936	0.8847	0.928233	0.0402165	0.954	1.0847	0.8275	0.9554	0.128606	1.02927	0.744545
gi|8394053	phosphoribosyl pyrophosphate synthetase 1 [Rattus norvegicus]	Rattus norvegicus	0.8615	0.7923	0.76	0.8046	0.0518559	0.6601	0.6692	0.9728	0.767367	0.177969	0.953724	0.745452
gi|109070825	PREDICTED: protein kinase C and casein kinase substrate in neurons 1 [Macaca mulatta]	Macaca mulatta	1.1331	0.9533	1.0612	1.0492	0.0904987	0.882	0.8873	1.2428	1.00403	0.206795	0.956951	0.746379
gi|109072883	PREDICTED: erythrocyte membrane protein band 4.1-like 2 [Macaca mulatta]	Macaca mulatta	0.9308	1.1995	1.1373	1.0892	0.14066	0.9714	1.3109	1.1173	1.1332	0.170308	1.0404	0.747455
gi|166235194	NLR family, pyrin domain containing 6 [Macaca mulatta]	Macaca mulatta	0.7194	1.1401	0.7192	0.859567	0.242949	1.0052	1.3625	0.5048	0.9575	0.430835	1.11393	0.748905
gi|109083926	PREDICTED: similar to A-kinase anchor protein 5 isoform 2 [Macaca mulatta]	Macaca mulatta	1.0126	0.9361	1.0894	1.0127	0.07665	0.8394	0.9132	1.1725	0.975033	0.174947	0.962806	0.749864
gi|109112669	PREDICTED: similar to active breakpoint cluster region-related protein isoform a [Macaca mulatta]	Macaca mulatta	0.8894	1.1419	0.8951	0.975467	0.144164	0.9459	1.2194	0.8948	1.02003	0.174537	1.04569	0.75027
gi|109130268	PREDICTED: similar to WD repeat domain 42B [Macaca mulatta]	Macaca mulatta	0.8894	1.1419	0.8951	0.975467	0.144164	0.9459	1.2194	0.8948	1.02003	0.174537	1.04569	0.75027
gi|21361399	alpha isoform of regulatory subunit A, protein phosphatase 2 [Homo sapiens]	Homo sapiens	0.9947	0.9379	1.0303	0.987633	0.0466036	0.8997	1.0149	1.1183	1.01097	0.109353	1.02363	0.750967
gi|109127213	PREDICTED: similar to NADH dehydrogenase [ubiquinone] 1 beta subcomplex subunit 10 (NADH-ubiquinone oxidoreductase PDSW subunit) (Complex I-PDSW) (CI-PDSW) [Macaca mulatta]	1.08219e+06	1.0775	1.056	0.8986	1.0107	0.0976748	1.2017	0.7577	0.9289	0.962767	0.223929	0.952574	0.751076
gi|109100842	PREDICTED: LanC lantibiotic synthetase component C-like 1 (bacterial) isoform 1 [Macaca mulatta]	Macaca mulatta	1.0702	1.2123	1.1312	1.1379	0.0712865	1.1932	1.2524	0.826	1.09053	0.230997	0.958374	0.751401
gi|109094856	PREDICTED: glutathione S-transferase theta 2 isoform 1 [Macaca mulatta]	Macaca mulatta	0.9586	0.7565	0.9533	0.889467	0.115183	0.8505	0.7118	0.9991	0.8538	0.143678	0.959901	0.754126
gi|109070780	PREDICTED: synaptic Ras GTPase activating protein 1 [Macaca mulatta]	Macaca mulatta	0.9965	1.1259	0.8916	1.00467	0.117363	1.0246	1.0954	0.9706	1.0302	0.0625882	1.02541	0.756209
gi|109103069	PREDICTED: similar to chaperonin containing TCP1, subunit 4 (delta) [Macaca mulatta]	Macaca mulatta	1.0644	0.6695	0.8151	0.849667	0.199706	0.9242	0.5467	0.9098	0.793567	0.213914	0.933974	0.756534
gi|74136189	neuropeptide Y [Macaca mulatta]	Macaca mulatta	0.9045	1.0959	1.0727	1.02437	0.104454	1.3737	0.7535	1.1336	1.08693	0.312722	1.06108	0.758883
gi|109068104	PREDICTED: similar to calumenin isoform 2 isoform 1 [Macaca mulatta]	Macaca mulatta	1.3536	1.3035	0.9111	1.1894	0.242313	1.2609	1.305	1.1477	1.23787	0.0811401	1.04075	0.759004
gi|109099262	PREDICTED: RIM-binding protein 2 [Macaca mulatta]	Macaca mulatta	1.1594	0.9798	0.9606	1.03327	0.109656	0.9532	1.1229	0.9383	1.0048	0.102549	0.97245	0.759076
gi|109110779	PREDICTED: similar to inversin isoform b isoform 1 [Macaca mulatta]	Macaca mulatta	1.1613	0.9088	0.9534	1.00783	0.134764	1.1041	0.9283	0.8908	0.9744	0.113878	0.966827	0.759213
gi|109065019	PREDICTED: S100 calcium binding protein, beta (neural) isoform 2 [Macaca mulatta]	Macaca mulatta	1.911	1.8657	1.6465	1.80773	0.141457	1.7462	0.9123	2.3507	1.66973	0.722242	0.923661	0.761627
gi|109037927	PREDICTED: similar to abhydrolase domain containing 6 isoform 4 [Macaca mulatta]	Macaca mulatta	1.112	1.0054	0.9114	1.0096	0.100366	1.1481	0.6754	1.0537	0.959067	0.250156	0.949947	0.761662
gi|109149263	PREDICTED: similar to golgi autoantigen, golgin family member, partial [Macaca mulatta]	Macaca mulatta	1.2447	1.025	1.2677	1.17913	0.133978	1.071	0.9668	1.3622	1.13333	0.204937	0.961158	0.762178
gi|4506183	proteasome alpha 3 subunit isoform 1 [Homo sapiens]	Homo sapiens	0.8041	0.9216	0.7883	0.838	0.0728295	0.7943	0.8134	0.8611	0.822933	0.0344053	0.982021	0.762181
gi|109087706	PREDICTED: similar to plectin 1 isoform 3 [Macaca mulatta]	Macaca mulatta	1.0273	1.0006	0.9881	1.00533	0.0200241	0.9272	1.1715	0.9894	1.02937	0.126959	1.02391	0.762261
gi|109113499	PREDICTED: similar to ATP synthase mitochondrial F1 complex assembly factor 2 isoform 2 [Macaca mulatta]	Macaca mulatta	1.1456	0.7694	1.3796	1.0982	0.307849	0.9757	0.5718	1.448	0.9985	0.438545	0.909215	0.763376
gi|109076128	PREDICTED: carboxypeptidase E [Macaca mulatta]	Macaca mulatta	0.7744	1.1699	1.0314	0.9919	0.200687	1.0819	0.9587	0.798	0.9462	0.142362	0.953927	0.763791
gi|109014692	PREDICTED: phosphoglycerate dehydrogenase isoform 2 [Macaca mulatta]	Macaca mulatta	1.0432	0.8016	0.9953	0.9467	0.127922	0.843	1.1057	0.9937	0.9808	0.131824	1.03602	0.763904
gi|109108752	PREDICTED: similar to immunoglobulin superfamily, member 4A isoform b isoform 1 [Macaca mulatta]	Macaca mulatta	1.2162	0.9172	1.2312	1.12153	0.177117	1.1841	0.7653	1.6912	1.21353	0.463651	1.08203	0.764244
gi|109074094	PREDICTED: similar to Ubiquitin carboxyl-terminal hydrolase isozyme L1 (UCH-L1) (Ubiquitin thioesterase L1) (Neuron cytoplasmic protein 9.5) (PGP 9.5) (PGP9.5) [Macaca mulatta]	Macaca mulatta	0.9473	1.0124	0.9198	0.959833	0.0475553	0.8825	0.9037	1.0394	0.941867	0.0851289	0.981281	0.765595
gi|109008274	PREDICTED: similar to DnaJ (Hsp40) homolog, subfamily C, member 6 isoform 2 [Macaca mulatta]	Macaca mulatta	0.9569	0.9089	1.3268	1.0642	0.228681	0.9843	0.9639	1.1109	1.0197	0.0796374	0.958185	0.766185
gi|74136187	tubulin, beta 2 [Macaca mulatta]	Macaca mulatta	1.0775	0.822	1.2249	1.04147	0.203853	1.1871	0.7265	1.4392	1.1176	0.361397	1.0731	0.76653
gi|109075306	PREDICTED: L-3-hydroxyacyl-Coenzyme A dehydrogenase [Macaca mulatta]	Macaca mulatta	0.9903	0.9958	0.8617	0.949267	0.0758848	0.9258	1.0773	0.7442	0.915767	0.166777	0.96471	0.76733
gi|109111070	PREDICTED: tropomyosin 2 (beta) isoform 9 [Macaca mulatta]	Macaca mulatta	0.9742	1.0907	0.9462	1.0037	0.0766339	0.8999	1.2215	0.9892	1.03687	0.166014	1.03304	0.769092
gi|109098892	PREDICTED: tescalcin [Macaca mulatta]	Macaca mulatta	1.2347	0.9934	1.1976	1.1419	0.129936	1.1192	1.1558	1.2264	1.16713	0.0544912	1.0221	0.771907
gi|109133356	PREDICTED: solute carrier family 25, member A6 [Macaca mulatta]	Macaca mulatta	0.9913	0.9534	1.0475	0.9974	0.0473456	1.1757	0.758	0.9434	0.959033	0.209288	0.961533	0.772257
gi|109103053	PREDICTED: similar to Pyruvate dehydrogenase E1 component alpha subunit, somatic form, mitochondrial precursor (PDHE1-A type I) [Macaca mulatta]	Macaca mulatta	1.1823	0.9718	1.0085	1.0542	0.112445	1.1051	0.9935	0.9946	1.03107	0.0641171	0.978056	0.77236
gi|78486566	NADH dehydrogenase (ubiquinone) 1 alpha subcomplex, 4, 9kDa [Macaca mulatta]	Macaca mulatta	0.9113	0.8061	0.9719	0.896433	0.0838938	0.8541	0.9426	0.945	0.9139	0.0518022	1.01948	0.774281
gi|109113285	PREDICTED: similar to eukaryotic translation initiation factor 5A, partial [Macaca mulatta]	Macaca mulatta	1.1116	0.7258	1.2068	1.01473	0.254711	0.9159	0.7161	1.2222	0.9514	0.254911	0.937586	0.775995
gi|109098368	PREDICTED: similar to cajalin 2 isoform a isoform 3 [Macaca mulatta]	Macaca mulatta	0.9644	0.9132	0.972	0.949867	0.0319808	1.0304	1.1009	0.8022	0.977833	0.156134	1.02944	0.776333
gi|109122335	PREDICTED: hypothetical protein [Macaca mulatta]	Macaca mulatta	0.8595	0.6987	0.9281	0.828767	0.117748	0.7686	0.6224	0.9818	0.790933	0.180738	0.95435	0.776439
gi|78369332	RAB11B, member RAS oncogene family [Bos taurus]	Bos taurus	0.9304	1.0161	0.9442	0.963567	0.0460155	0.848	1.0367	0.9508	0.945167	0.094476	0.980904	0.776802
gi|109080866	PREDICTED: similar to creatine kinase, mitochondrial 1B precursor [Macaca mulatta]	Macaca mulatta	1.1042	1.1195	0.8854	1.03637	0.130965	1.0781	1.0554	0.8887	1.0074	0.103422	0.97205	0.778659
gi|109122316	PREDICTED: class III alcohol dehydrogenase 5 chi subunit isoform 1 [Macaca mulatta]	Macaca mulatta	1.0187	0.9466	0.9815	0.982267	0.0360561	1.1012	0.9652	0.9305	0.998967	0.0902206	1.017	0.780746
gi|109129502	PREDICTED: family with sequence similarity 38, member A [Macaca mulatta]	Macaca mulatta	0.9991	1.2183	1.0059	1.07443	0.124639	1.1433	0.9366	1.0599	1.0466	0.10399	0.974095	0.781256
gi|109118376	PREDICTED: phosphoribosyl pyrophosphate synthetase-associated protein 1 isoform 2 [Macaca mulatta]	Macaca mulatta	1.0806	1.0761	0.8774	1.01137	0.11604	1.0357	1.1769	0.9121	1.04157	0.132497	1.02986	0.781259
gi|109114102	PREDICTED: similar to aminopeptidase puromycin sensitive, partial [Macaca mulatta]	Macaca mulatta	0.9954	0.8649	0.9535	0.937933	0.0666281	1.0735	0.8721	0.9311	0.9589	0.103538	1.02235	0.782707
gi|6005854	prohibitin 2 [Homo sapiens]	Homo sapiens	1.049	1.0571	1.0338	1.04663	0.0118289	1.0677	1.1136	0.9013	1.02753	0.111704	0.981751	0.783019
gi|109095230	PREDICTED: glyceraldehyde-3-phosphate dehydrogenase [Macaca mulatta]	Macaca mulatta	0.9122	1.0194	0.8791	0.9369	0.0733389	0.8744	0.9121	1.0945	0.960333	0.117711	1.02501	0.78434
gi|109077871	PREDICTED: cartilage linking protein 1 isoform 3 [Macaca mulatta]	Macaca mulatta	0.9841	1.5364	0.9484	1.1563	0.32966	1.3298	1.0298	0.911	1.0902	0.215834	0.942835	0.785832
gi|109102941	PREDICTED: spectrin, beta, non-erythrocytic 1 isoform 4 [Macaca mulatta]	Macaca mulatta	0.9448	1.1427	1.018	1.03517	0.100061	0.9949	1.1838	1.0004	1.0597	0.107509	1.0237	0.786708
gi|109111415	PREDICTED: similar to Interferon alpha-21 precursor (Interferon alpha-F) (LeIF F) [Macaca mulatta]	Macaca mulatta	1.0115	1.165	0.8886	1.0217	0.138482	0.9707	1.2518	0.9515	1.058	0.16811	1.03553	0.787175
gi|109083947	PREDICTED: similar to Ras-related protein Rab-15 isoform 1 [Macaca mulatta]	Macaca mulatta	1.1281	0.8417	0.9342	0.968	0.146161	0.9053	0.8272	1.3222	1.01823	0.266123	1.05189	0.788676
gi|109107972	PREDICTED: similar to microtubule-associated protein 6 isoform 1 isoform 2 [Macaca mulatta]	Macaca mulatta	1.195	1.0637	1.2041	1.15427	0.0785649	1.1394	1.2285	1.1412	1.1697	0.0509302	1.01337	0.789433
gi|109112726	PREDICTED: similar to platelet-activating factor acetylhydrolase beta subunit [Macaca mulatta]	Macaca mulatta	0.9545	0.8311	0.9525	0.9127	0.0706747	0.8923	0.9557	0.9282	0.9254	0.0317926	1.01391	0.790615
gi|109095183	PREDICTED: CD9 molecule isoform 2 [Macaca mulatta]	Macaca mulatta	0.5493	0.963	1.057	0.856433	0.270106	0.7778	1.1906	0.7773	0.915233	0.238475	1.06866	0.791466
gi|109126856	PREDICTED: similar to Sodium/calcium exchanger 2 precursor (Na(+)/Ca(2+)-exchange protein 2), partial [Macaca mulatta]	Macaca mulatta	1.0957	1.0969	0.9619	1.0515	0.0775982	0.9616	1.1426	0.9893	1.03117	0.0974929	0.980663	0.791475
gi|109131742	PREDICTED: similar to proteolipid protein isoform 3 [Macaca mulatta]	Macaca mulatta	1.0282	1.0932	1.2336	1.11833	0.104981	1.1469	1.1968	0.9245	1.0894	0.144971	0.974128	0.793374
gi|109127207	PREDICTED: similar to fumarylacetoacetate hydrolase domain containing 1 isoform 2 [Macaca mulatta]	Macaca mulatta	0.9162	1.0503	0.7893	0.9186	0.130517	0.99	0.7455	0.9318	0.8891	0.127721	0.967886	0.793501
gi|4505753	phosphoglycerate mutase 1 (brain) [Homo sapiens]	Homo sapiens	0.959	0.8813	0.9113	0.9172	0.0391846	0.8575	0.8562	1.1114	0.9417	0.146966	1.02671	0.794079
gi|109116405	PREDICTED: similar to microtubule-associated protein tau isoform 2 [Macaca mulatta]	Macaca mulatta	0.9131	0.9531	0.9728	0.946333	0.0304198	0.8341	0.9481	1.1293	0.9705	0.148869	1.02554	0.796593
gi|109104482	PREDICTED: hypothetical protein [Macaca mulatta]	Macaca mulatta	1.0861	1.0549	0.7123	0.9511	0.207394	1.0349	1.366	0.6494	1.01677	0.358644	1.06904	0.797269
gi|109079233	PREDICTED: serine peptidase inhibitor, Kazal type 5 isoform 6 [Macaca mulatta]	Macaca mulatta	1.0467	1.1115	0.9019	1.02003	0.107314	1.0415	1.0485	0.9066	0.998867	0.0799819	0.979249	0.79771
gi|109105558	PREDICTED: similar to Autophagy-specific gene 2 CG1241-PA [Macaca mulatta]	Macaca mulatta	1.3903	0.8517	1.1927	1.1449	0.272463	1.1965	0.6672	1.358	1.0739	0.361351	0.937986	0.799275
gi|109111621	PREDICTED: similar to K06A9.1b [Macaca mulatta]	Macaca mulatta	0.8726	1.0568	0.9115	0.946967	0.0970867	1.0442	1.0091	0.8528	0.9687	0.101895	1.02295	0.802338
gi|109130752	PREDICTED: similar to Synaptophysin (Major synaptic vesicle protein p38) [Macaca mulatta]	Macaca mulatta	1.1153	0.9559	1.1001	1.0571	0.0879707	1.1	0.8459	1.1437	1.02987	0.160811	0.974238	0.809616
gi|109008787	PREDICTED: similar to mucolipin 2 [Macaca mulatta]	Macaca mulatta	0.6597	0.9132	0.8172	0.7967	0.127987	0.9809	0.7621	0.5328	0.7586	0.224071	0.952178	0.81077
gi|109115441	PREDICTED: similar to ATP citrate lyase isoform 1 isoform 2 [Macaca mulatta]	Macaca mulatta	1.0435	0.7115	1.288	1.01433	0.289355	0.8789	0.5336	1.3995	0.937333	0.435897	0.924088	0.811362
gi|109018946	PREDICTED: similar to Cysteine and glycine-rich protein 1 (Cysteine-rich protein 1) (CRP1) (CRP) [Macaca mulatta]	Macaca mulatta	1.0443	1.1491	1.0023	1.06523	0.0756056	0.9408	1.2464	0.9214	1.0362	0.182297	0.972745	0.811436
gi|108997726	PREDICTED: EF-hand domain family, member D2 [Macaca mulatta]	Macaca mulatta	0.9366	0.8108	1.1779	0.9751	0.186554	1.133	0.7798	1.1345	1.01577	0.204355	1.04171	0.811615
gi|109085984	PREDICTED: hypothetical protein [Macaca mulatta]	Macaca mulatta	1.3647	1.1065	1.0137	1.16163	0.181879	1.1467	1.2038	1.0493	1.13327	0.0781211	0.97558	0.816193
gi|94421002	cytochrome c oxidase subunit 5A precursor [Macaca mulatta]	Macaca mulatta	0.9959	1.1415	1.1176	1.085	0.0780827	1.177	1.2348	0.9216	1.11113	0.166665	1.02409	0.817837
gi|167001419	glutamate receptor, ionotropic, AMPA 1 isoform 1 [Homo sapiens]	Homo sapiens	1.2903	1.1231	1.1965	1.2033	0.0838072	1.2483	1.1698	1.2312	1.21643	0.0412808	1.01091	0.819602
gi|109123653	PREDICTED: similar to arsA arsenite transporter, ATP-binding, homolog 1 [Macaca mulatta]	Macaca mulatta	0.9797	0.9238	0.9444	0.9493	0.0282703	1.1193	0.883	0.902	0.9681	0.131287	1.0198	0.820343
gi|109069453	PREDICTED: similar to tubulin, beta 2 [Macaca mulatta]	Macaca mulatta	1.161	0.846	1.3197	1.1089	0.241109	0.9802	0.7564	1.417	1.0512	0.335974	0.947966	0.82092
gi|109083269	PREDICTED: similar to A-kinase anchor protein 6 [Macaca mulatta]	Macaca mulatta	1.3438	1.4806	1.3834	1.4026	0.070392	1.9978	1.1603	1.2449	1.46767	0.461053	1.04639	0.820943
gi|109110844	PREDICTED: similar to N-acetylneuraminic acid phosphate synthase [Macaca mulatta]	Macaca mulatta	0.9786	0.8622	0.9142	0.918333	0.05831	0.8843	0.9164	0.987	0.929233	0.052539	1.01187	0.821739
gi|77735497	actin related protein 2/3 complex, subunit 3, 21kDa [Bos taurus]	Bos taurus	1.1045	1.0674	1.1622	1.11137	0.0477716	1.2145	1.0396	1.0336	1.0959	0.102754	0.986083	0.824728
gi|109122698	PREDICTED: similar to Paralemmin [Macaca mulatta]	Macaca mulatta	1.3257	1.2014	0.9905	1.17253	0.169454	1.0613	1.3756	0.9705	1.1358	0.212577	0.968672	0.826446
gi|8923930	CDGSH iron sulfur domain 1 [Homo sapiens]	Homo sapiens	0.9759	0.9862	1.0775	1.0132	0.0559231	1.0795	0.8991	1.0175	0.9987	0.0916576	0.985689	0.826542
gi|109120392	PREDICTED: similar to High mobility group protein B1 (High mobility group protein 1) (HMG-1) (Amphoterin) (Heparin-binding protein p30) isoform 3 [Macaca mulatta]	Macaca mulatta	0.8942	1.0725	0.8857	0.9508	0.105481	0.8155	1.0571	0.9147	0.9291	0.121442	0.977177	0.82672
gi|109085951	PREDICTED: dihydropyrimidinase-like 2 isoform 2 [Macaca mulatta]	Macaca mulatta	1.001	1.0403	0.9893	1.0102	0.0267157	1.0158	0.9071	1.0722	0.998367	0.0839193	0.988286	0.827398
gi|109114688	PREDICTED: carbonic anhydrase IV [Macaca mulatta]	Macaca mulatta	1.7174	0.8137	1.1041	1.21173	0.461364	1.2019	0.79	1.4175	1.13647	0.318826	0.937885	0.82759
gi|109039653	PREDICTED: similar to Bassoon protein [Macaca mulatta]	Macaca mulatta	1.052	1.0375	1.0406	1.04337	0.00763566	0.9108	1.2243	1.058	1.06437	0.156847	1.02013	0.828194
gi|109118260	PREDICTED: solute carrier family 9 (sodium/hydrogen exchanger), isoform 3 regulator 1 [Macaca mulatta]	Macaca mulatta	1.0228	1.0409	0.9283	0.997333	0.0604657	0.981	1.0446	0.9334	0.986333	0.0557915	0.988971	0.82823
gi|109097249	PREDICTED: similar to family with sequence similarity 62 (C2 domain containing), member A isoform 3 [Macaca mulatta]	Macaca mulatta	0.7882	0.9966	0.7812	0.855333	0.122391	1.0264	1.0076	0.633	0.889	0.221902	1.03936	0.829299
gi|109118305	PREDICTED: similar to mitochondrial ribosomal protein L38 isoform 1 [Macaca mulatta]	Macaca mulatta	1.0084	0.7685	1.0407	0.9392	0.14871	0.9642	0.6803	1.0739	0.906133	0.203123	0.964793	0.831184
gi|109033532	PREDICTED: sorting nexin 4 [Macaca mulatta]	Macaca mulatta	0.9446	0.9347	1.0149	0.964733	0.0437267	0.9588	0.9218	1.0436	0.974733	0.0624437	1.01037	0.831401
gi|109103125	PREDICTED: similar to UDP-glucose pyrophosphorylase 2 isoform a isoform 4 [Macaca mulatta]	Macaca mulatta	0.9821	0.9742	1.026	0.9941	0.0279072	0.8328	0.9973	1.0985	0.9762	0.134101	0.981994	0.832027
gi|109037784	PREDICTED: pyruvate dehydrogenase (lipoamide) beta [Macaca mulatta]	Macaca mulatta	1.0346	0.816	1.0735	0.9747	0.138808	0.9568	0.944	1.0858	0.995533	0.0784348	1.02137	0.832043
gi|48255945	plasma membrane calcium ATPase 1 isoform 1b [Homo sapiens]	Homo sapiens	1.215	1.1735	0.9223	1.1036	0.158376	1.0515	1.3689	0.9907	1.13703	0.203091	1.03029	0.833117
gi|109049224	PREDICTED: similar to Sodium/potassium-transporting ATPase beta-3 chain (Sodium/potassium-dependent ATPase beta-3 subunit) (ATPB-3) (CD298 antigen) [Macaca mulatta]	Macaca mulatta	1.006	1.0939	1.1126	1.07083	0.0569205	1.1429	0.9793	1.1316	1.0846	0.0913673	1.01286	0.835547
gi|109126114	PREDICTED: similar to isochorismatase domain containing 2 isoform 1 [Macaca mulatta]	Macaca mulatta	1.0819	0.8177	0.9607	0.953433	0.13225	0.8931	1.0423	0.8622	0.932533	0.0963081	0.978079	0.835719
gi|109123838	PREDICTED: similar to Usher syndrome 1C binding protein 1 [Macaca mulatta]	Macaca mulatta	0.9639	1.003	0.9841	0.983667	0.0195536	1.0897	1.0271	0.7708	0.962533	0.16897	0.978516	0.840143
gi|109115399	PREDICTED: similar to ATPase, H+ transporting, lysosomal V0 subunit a isoform 1 [Macaca mulatta]	Macaca mulatta	1.2103	0.9914	1.1085	1.1034	0.109539	0.958	1.0871	1.204	1.08303	0.12305	0.981542	0.84092
gi|109130457	PREDICTED: calcium/calmodulin-dependent serine protein kinase (MAGUK family) [Macaca mulatta]	Macaca mulatta	0.9801	0.9794	0.9978	0.985767	0.010427	1.005	0.8787	1.0418	0.975167	0.0855449	0.989247	0.84171
gi|109080874	PREDICTED: similar to protein disulfide isomerase-associated 3 precursor isoform 1 [Macaca mulatta]	Macaca mulatta	1.3947	1.0818	0.9506	1.14237	0.228161	0.9996	1.3525	0.9591	1.10373	0.216388	0.966181	0.84189
gi|157365004	flotillin 1 [Macaca mulatta]	Macaca mulatta	0.9103	1.135	1.0245	1.02327	0.112355	1.0337	0.9824	1.0113	1.00913	0.0257185	0.986188	0.842191
gi|109129050	PREDICTED: similar to Cytochrome b5 outer mitochondrial membrane isoform precursor [Macaca mulatta]	Macaca mulatta	0.8221	0.9611	0.9426	0.9086	0.0754801	0.8877	0.6991	1.0661	0.8843	0.183524	0.973256	0.842399
gi|109081960	PREDICTED: similar to secretory carrier membrane protein 5 [Macaca mulatta]	Macaca mulatta	1.0889	0.9023	0.9935	0.9949	0.0933079	0.9576	1.1053	0.9672	1.01003	0.0826429	1.01521	0.843717
gi|109104464	PREDICTED: similar to diazepam binding inhibitor [Macaca mulatta]	Macaca mulatta	0.9459	1.0516	0.7818	0.926433	0.135949	0.8726	1.0992	0.724	0.8986	0.188946	0.969956	0.846042
gi|109103869	PREDICTED: similar to fumarylacetoacetate hydrolase domain containing 2A [Macaca mulatta]	Macaca mulatta	0.6611	0.838	0.7995	0.7662	0.0930326	0.7168	1.0835	0.5953	0.798533	0.254156	1.0422	0.846177
gi|109073769	PREDICTED: similar to CG5514-PB, isoform B [Macaca mulatta]	Macaca mulatta	0.8865	1.2127	1.0265	1.0419	0.163644	0.9825	1.2378	0.8084	1.00957	0.215976	0.968967	0.846357
gi|75812932	actin, gamma 1 [Bos taurus]	Bos taurus	0.979	0.9021	0.9461	0.9424	0.0385833	1.0196	0.7491	1.0026	0.923767	0.151504	0.980228	0.846534
gi|109069784	PREDICTED: similar to aldehyde dehydrogenase 5A1 precursor, isoform 1 isoform 1 [Macaca mulatta]	Macaca mulatta	1.0369	1.0427	0.9216	1.0004	0.0683044	1.1016	0.9463	0.9906	1.01283	0.0800016	1.01243	0.847787
gi|109052777	PREDICTED: similar to eukaryotic translation initiation factor 4A2 isoform 4 [Macaca mulatta]	Macaca mulatta	0.9803	1.002	1.0407	1.00767	0.0305961	0.9693	0.9782	1.0556	1.00103	0.0474652	0.993417	0.848713
gi|109091241	PREDICTED: dihydropyrimidinase-like 4 [Macaca mulatta]	Macaca mulatta	1.0464	0.8772	0.9831	0.9689	0.0854891	0.9867	0.8763	1.0915	0.984833	0.107612	1.01644	0.850651
gi|109096108	PREDICTED: similar to FYVE, RhoGEF and PH domain containing 4 isoform 5 [Macaca mulatta]	Macaca mulatta	0.8162	1.1294	0.9591	0.968233	0.1568	1.3857	0.7511	0.6164	0.917733	0.410829	0.947843	0.852033
gi|57112357	PREDICTED: similar to malignant T cell amplified sequence 1 isoform 1 [Canis familiaris]	Canis familiaris	1.2634	0.9407	1.1916	1.1319	0.169431	1.0262	0.6758	1.5343	1.07877	0.431657	0.953058	0.852364
gi|109091319	PREDICTED: similar to eukaryotic translation elongation factor 1 alpha 2 isoform 3 [Macaca mulatta]	Macaca mulatta	1.0524	1.1722	1.0031	1.0759	0.0869649	0.9294	1.2081	1.0335	1.057	0.140828	0.982433	0.852861
gi|109074967	PREDICTED: hypothetical protein isoform 2 [Macaca mulatta]	Macaca mulatta	1.4596	0.9598	1.1995	1.2063	0.249969	1.2249	1.2602	1.0403	1.17513	0.118095	0.974163	0.854706
gi|109106445	PREDICTED: similar to MAP-kinase activating death domain-containing protein isoform d isoform 6 [Macaca mulatta]	Macaca mulatta	1.2391	0.9707	0.9087	1.0395	0.175616	1.0915	1.0755	1.0123	1.05977	0.0418786	1.0195	0.855313
gi|109078592	PREDICTED: similar to heat shock 70kDa protein 4 isoform a isoform 3 [Macaca mulatta]	Macaca mulatta	0.9338	0.9723	0.946	0.9507	0.0196756	0.7918	0.9547	1.0597	0.9354	0.134989	0.983907	0.855437
gi|109131386	PREDICTED: similar to glutathione-S-transferase omega 1 [Macaca mulatta]	Macaca mulatta	0.8785	0.781	1.1935	0.951	0.215595	0.762	1.1446	1.0437	0.983433	0.198292	1.0341	0.857256
gi|109085786	PREDICTED: similar to ADP-ribosylation factor guanine nucleotide factor 6 isoform a [Macaca mulatta]	Macaca mulatta	1.091	1.1991	0.9549	1.08167	0.122367	1.0031	1.1421	1.0537	1.0663	0.0703514	0.985794	0.859614
gi|109065653	PREDICTED: similar to GA binding protein transcription factor, alpha subunit (60kD) isoform 3 [Macaca mulatta]	Macaca mulatta	0.6962	0.6412	1.0521	0.7965	0.223058	1.0448	0.8222	0.6228	0.829933	0.211106	1.04198	0.859622
gi|548453	Peroxiredoxin-1 (Thioredoxin peroxidase 2) (Thioredoxin-dependent peroxide reductase 2) (Proliferation-associated gene protein) (PAG) (Natural killer cell-enhancing factor A) (NKEF-A) UPS	HUMAN	0.8909	1.1954	0.9813	1.02253	0.156382	0.8474	1.2522	1.0515	1.05037	0.202402	1.02722	0.859677
gi|109094692	PREDICTED: similar to cytochrome oxidase deficient homolog 2 [Macaca mulatta]	Macaca mulatta	1.1152	0.9582	1.082	1.0518	0.0827423	1.0109	1.006	1.18	1.06563	0.0990747	1.01315	0.861776
gi|73954019	PREDICTED: similar to complexin 2 [Canis familiaris]	Canis familiaris	0.9941	0.8595	1.0913	0.981633	0.116402	0.9702	0.9125	1.112	0.998233	0.102662	1.01691	0.862046
gi|121746	Glutathione S-transferase P (GST class-pi) (GSTP1-1) UPS	HUMAN	1.0858	0.8925	0.9472	0.975167	0.0996385	0.8964	0.752	1.2001	0.9495	0.228721	0.97368	0.867232
gi|109120661	PREDICTED: A-kinase anchor protein 11 [Macaca mulatta]	Macaca mulatta	1.0885	1.0186	0.9274	1.0115	0.0807843	0.982	1.1215	0.967	1.0235	0.0852012	1.01186	0.868092
gi|109094502	PREDICTED: similar to parvin, beta isoform b, partial [Macaca mulatta]	Macaca mulatta	0.9074	0.9064	1.081	0.964933	0.100518	0.9521	0.8946	1.013	0.953233	0.0592081	0.987875	0.87053
gi|8394168	calmodulin 2 [Rattus norvegicus]	Rattus norvegicus	0.8893	0.9965	0.901	0.928933	0.0588062	0.8279	0.9721	1.0219	0.940633	0.100755	1.0126	0.870531
gi|109017370	PREDICTED: similar to apolipoprotein A-I binding protein isoform 3 [Macaca mulatta]	Macaca mulatta	1.011	0.9268	0.8136	0.917133	0.0990544	0.9664	0.8891	0.862	0.905833	0.0541742	0.987679	0.87079
gi|73959919	PREDICTED: similar to S-adenosylhomocysteine hydrolase-like 1 [Canis familiaris]	Canis familiaris	0.9163	1.0752	1.0238	1.0051	0.0810837	0.999	1.0066	0.9853	0.996967	0.0107946	0.991908	0.871628
gi|109038041	PREDICTED: similar to cytomatrix protein p110 [Macaca mulatta]	Macaca mulatta	0.8996	0.9643	0.8943	0.9194	0.0389747	0.8891	0.9941	0.8956	0.926267	0.0588352	1.00747	0.874348
gi|109115391	PREDICTED: similar to polymerase I and transcript release factor [Macaca mulatta]	Macaca mulatta	0.868	1.5144	0.8863	1.08957	0.36803	0.9724	1.7854	0.7027	1.1535	0.563611	1.05868	0.877309
gi|109088966	PREDICTED: similar to oxoglutarate dehydrogenase-like isoform 1 [Macaca mulatta]	Macaca mulatta	1.0874	0.9574	1.0219	1.02223	0.0650006	1.0164	1.0823	0.9407	1.01313	0.0708565	0.991098	0.877744
gi|109093949	PREDICTED: similar to Protein NipSnap1 [Macaca mulatta]	Macaca mulatta	1.2961	0.9205	1.1734	1.13	0.191524	1.1002	0.657	1.5016	1.08627	0.422472	0.961298	0.8782
gi|6680726	ras homolog gene family, member B [Mus musculus]	Mus musculus	0.9657	1.0145	1.023	1.00107	0.0309219	1.013	1.012	0.9878	1.00427	0.0142693	1.0032	0.878606
gi|109105249	PREDICTED: spectrin, beta, non-erythrocytic 2 [Macaca mulatta]	Macaca mulatta	1.0291	1.0507	1.0423	1.0407	0.0108885	0.911	1.1915	0.9783	1.02693	0.146438	0.986772	0.878877
gi|109102279	PREDICTED: similar to hydroxyacyl dehydrogenase, subunit A isoform 2 [Macaca mulatta]	Macaca mulatta	1.0924	1.0196	1.0014	1.0378	0.0481527	1.1417	0.7368	1.1661	1.01487	0.241122	0.977902	0.879494
gi|71043604	SEC22 vesicle trafficking protein homolog B [Rattus norvegicus]	Rattus norvegicus	0.9499	0.9976	1.0157	0.987733	0.0339915	1.0274	0.9392	0.9811	0.982567	0.0441183	0.994769	0.880134
gi|109067863	PREDICTED: similar to cAMP-dependent protein kinase, regulatory subunit beta 2 [Macaca mulatta]	Macaca mulatta	1.0844	0.9111	1.1209	1.0388	0.112087	1.0823	0.7243	1.231	1.01253	0.260455	0.974714	0.880304
gi|108996413	PREDICTED: enolase 1 isoform 7 [Macaca mulatta]	Macaca mulatta	0.8832	0.9847	0.9007	0.922867	0.0542594	0.8498	0.9511	0.9931	0.931333	0.0736666	1.00917	0.880427
gi|70906430	adaptor-related protein complex 2, sigma 1 subunit isoform AP17 [Homo sapiens]	Homo sapiens	1.0175	1.0352	1.0538	1.0355	0.0181519	1.1544	0.922	1.0621	1.04617	0.117016	1.0103	0.883575
gi|109121592	PREDICTED: similar to tubulin, beta 6 [Macaca mulatta]	Macaca mulatta	1.0792	0.9418	1.193	1.07133	0.125785	1.1588	0.9717	1.1268	1.08577	0.100072	1.01347	0.883937
gi|109083702	PREDICTED: glia maturation factor, beta [Macaca mulatta]	Macaca mulatta	0.9103	0.7632	0.849	0.840833	0.0738893	0.6807	0.811	0.9854	0.8257	0.152881	0.982002	0.884795
gi|109106401	PREDICTED: similar to NADH dehydrogenase (ubiquinone) Fe-S protein 3, 30kDa (NADH-coenzyme Q reductase) [Macaca mulatta]	Macaca mulatta	1.015	1.0048	1.099	1.0396	0.0516941	1.0783	1.0062	1.0509	1.04513	0.0363943	1.00532	0.886844
gi|109123137	PREDICTED: similar to tubulin, beta 4 [Macaca mulatta]	Macaca mulatta	1.243	0.9014	1.2884	1.14427	0.21155	1.171	0.8826	1.4741	1.1759	0.29578	1.02765	0.887529
gi|109097575	PREDICTED: similar to TIP120 protein [Macaca mulatta]	Macaca mulatta	1.0177	0.869	0.8647	0.917133	0.0871198	0.9977	0.8405	0.944	0.9274	0.0799039	1.01119	0.887709
gi|197098734	cullin 2 [Pongo abelii]	Pongo abelii	0.8691	1.0341	1.0271	0.976767	0.0933077	0.9947	1.0278	0.8766	0.966367	0.0794823	0.989353	0.890272
gi|109065176	PREDICTED: cystatin B (stefin B) [Macaca mulatta]	Macaca mulatta	0.849	0.8432	0.828	0.840067	0.010845	0.8228	0.7709	0.9086	0.8341	0.069542	0.992897	0.890366
gi|109117087	PREDICTED: similar to cAMP-dependent protein kinase type I-alpha regulatory subunit [Macaca mulatta]	Macaca mulatta	1.3069	1.1343	1.3658	1.269	0.120314	1.2171	1.172	1.4687	1.28593	0.159879	1.01334	0.890554
gi|109033576	PREDICTED: similar to coiled-coil-helix-coiled-coil-helix domain containing 6 [Macaca mulatta]	Macaca mulatta	1.0181	0.8549	1.0212	0.964733	0.0951311	0.9234	0.7715	1.1458	0.9469	0.188253	0.981515	0.890656
gi|77735993	adaptor-related protein complex 2, mu 1 subunit [Bos taurus]	Bos taurus	0.9453	0.8792	1.0831	0.9692	0.10403	0.9085	0.9324	1.1036	0.9815	0.106415	1.01269	0.893088
gi|109102313	PREDICTED: mitochondrial trifunctional protein, beta subunit [Macaca mulatta]	Macaca mulatta	1.1114	1.2987	0.9136	1.1079	0.192574	1.1712	1.1705	1.0336	1.1251	0.0792421	1.01552	0.893159
gi|74003822	PREDICTED: similar to tubulin, beta isoform 4 [Canis familiaris]	Canis familiaris	1.0746	0.7595	1.1512	0.9951	0.207599	1.0562	0.7082	1.3081	1.02417	0.30123	1.02921	0.897193
gi|109103849	PREDICTED: similar to activating signal cointegrator 1 complex subunit 3-like 1 isoform 2 [Macaca mulatta]	Macaca mulatta	0.9245	0.8488	0.9543	0.9092	0.0543887	0.9449	0.9009	0.8961	0.913967	0.0268963	1.00524	0.89834
gi|109013292	PREDICTED: glutathione S-transferase M4 isoform 9 [Macaca mulatta]	Macaca mulatta	1.1099	0.7173	0.9034	0.9102	0.196388	0.837	0.9742	0.8702	0.8938	0.0715799	0.981982	0.898469
gi|109092305	PREDICTED: similar to erythrocyte protein band 4.1-like 1 isoform L [Macaca mulatta]	Macaca mulatta	1.0898	1.0967	1.0029	1.06313	0.0522776	1.0088	1.1565	1.0002	1.05517	0.0878625	0.992506	0.899158
gi|109065647	PREDICTED: similar to amyloid beta A4 protein precursor, isoform b isoform 3 [Macaca mulatta]	Macaca mulatta	0.9914	1.0127	0.9455	0.9832	0.0343422	0.9132	0.9786	1.0787	0.990167	0.0833541	1.00709	0.899987
gi|109081237	PREDICTED: similar to DDM36 [Macaca mulatta]	Macaca mulatta	1.0746	1.2722	1.0092	1.11867	0.136926	1.1818	1.0307	1.1075	1.10667	0.0755534	0.989273	0.900687
gi|108996220	PREDICTED: similar to putative NFkB activating protein isoform a [Macaca mulatta]	Macaca mulatta	0.9699	0.9137	1.0206	0.968067	0.0534736	0.9698	0.8162	1.0849	0.956967	0.134809	0.988534	0.900937
gi|109123064	PREDICTED: protease, serine, 15 [Macaca mulatta]	Macaca mulatta	1.2936	0.8518	1.1975	1.1143	0.232354	1.3662	0.849	1.0479	1.0877	0.260887	0.976129	0.901448
gi|109112811	PREDICTED: sarco/endoplasmic reticulum Ca2+ -ATPase isoform 1 [Macaca mulatta]	Macaca mulatta	1.0859	0.7665	0.8502	0.900867	0.165618	0.8889	0.8169	0.9562	0.887333	0.0696632	0.984977	0.902499
gi|6679587	RAB1, member RAS oncogene family [Mus musculus]	Mus musculus	1.2522	1.0162	1.0787	1.1157	0.122273	1.0894	1.1562	1.13	1.1252	0.0336577	1.00851	0.903031
gi|109052759	PREDICTED: similar to glycerol-3-phosphate dehydrogenase 1-like [Macaca mulatta]	Macaca mulatta	1.0842	0.8887	1.173	1.04863	0.145449	1.1512	0.7946	1.2618	1.0692	0.244156	1.01961	0.906298
gi|74136169	Mn-superoxide dismutase [Macaca mulatta]	Macaca mulatta	0.9928	0.9665	1.0864	1.01523	0.0630194	0.9993	0.9742	1.0909	1.02147	0.0614267	1.00614	0.908276
gi|109099750	PREDICTED: glycerol-3-phosphate dehydrogenase 2 (mitochondrial) isoform 5 [Macaca mulatta]	Macaca mulatta	1.1315	1.044	1.1392	1.1049	0.0528813	1.1893	0.9143	1.1768	1.09347	0.155289	0.989652	0.909736
gi|108995215	PREDICTED: similar to ATP synthase e chain, mitochondrial [Macaca mulatta]	Macaca mulatta	1.2366	1.1711	1.0207	1.1428	0.110697	1.5043	0.8967	0.9538	1.11827	0.335532	0.978532	0.91007
gi|109132755	PREDICTED: L1 cell adhesion molecule isoform 2 [Macaca mulatta]	Macaca mulatta	1.001	1.0787	1.0287	1.03613	0.0393797	1.0136	1.1001	0.9799	1.0312	0.0620027	0.995239	0.912996
gi|109109727	PREDICTED: similar to NMDA receptor 1 isoform NR1-1 precursor [Macaca mulatta]	Macaca mulatta	0.9993	0.9255	0.8824	0.935733	0.059118	0.8888	1.0379	0.9009	0.942533	0.0828113	1.00727	0.913424
gi|109097306	PREDICTED: similar to glutaminase GA isoform a isoform 2 [Macaca mulatta]	Macaca mulatta	1.0203	1.0421	1.0531	1.0385	0.0166937	1.332	0.6717	1.0467	1.0168	0.331164	0.979104	0.915213
gi|109080838	PREDICTED: microtubule-associated protein 1A isoform 2 [Macaca mulatta]	Macaca mulatta	1.0711	1.0396	0.9944	1.03503	0.0385534	0.9883	1.2143	0.9327	1.0451	0.149145	1.00973	0.915337
gi|109066259	PREDICTED: similar to mitochondrial malate dehydrogenase precursor [Macaca mulatta]	Macaca mulatta	0.9468	0.8887	0.8427	0.892733	0.0521671	0.8472	0.883	0.935	0.8884	0.0441484	0.995146	0.917837
gi|109037795	PREDICTED: similar to Ca2+-dependent secretion activator isoform 3 [Macaca mulatta]	Macaca mulatta	1.0437	0.8433	1.1252	1.00407	0.145069	1.1361	0.7426	1.0847	0.9878	0.213899	0.983799	0.918442
gi|109032919	PREDICTED: CD47 molecule isoform 1 [Macaca mulatta]	Macaca mulatta	0.9244	1.1844	0.9713	1.0267	0.138571	1.0391	0.9848	1.0833	1.03573	0.0493362	1.0088	0.92041
gi|109069000	PREDICTED: similar to Dipeptidyl aminopeptidase-like protein 6 (Dipeptidylpeptidase VI) (Dipeptidylpeptidase 6) (Dipeptidyl peptidase IV-like protein) (Dipeptidyl aminopeptidase-related protein) (DPPX) [Macaca mulatta]	Macaca mulatta	1.0478	1.0195	0.9808	1.01603	0.0336343	1.1669	0.9576	0.8977	1.0074	0.141341	0.991503	0.922978
gi|109122953	PREDICTED: similar to mitogen-activated protein kinase kinase 2, partial [Macaca mulatta]	Macaca mulatta	0.7384	0.8112	1.0407	0.863433	0.157774	0.8622	0.747	1.0171	0.875433	0.135535	1.0139	0.92521
gi|109002613	PREDICTED: adenylyl cyclase-associated protein [Macaca mulatta]	Macaca mulatta	0.9611	0.9553	1.1082	1.0082	0.0866511	0.9862	0.9894	1.035	1.00353	0.0272979	0.995371	0.933382
gi|109069400	PREDICTED: similar to Sec5 protein [Macaca mulatta]	Macaca mulatta	3.5843	0.8795	2.559	2.34093	1.36552	1.4393	0.6464	4.5742	2.21997	2.07701	0.948325	0.936875
gi|109099800	PREDICTED: similar to plakophilin 4 isoform b isoform 1 [Macaca mulatta]	Macaca mulatta	0.8742	0.9112	0.8918	0.8924	0.0185073	0.998	0.9337	0.763	0.898233	0.121448	1.00654	0.938404
gi|109018209	PREDICTED: similar to MOCO sulphurase C-terminal domain containing 2 [Macaca mulatta]	Macaca mulatta	0.7487	1.1192	1.0238	0.9639	0.192376	0.9784	1.0665	0.8771	0.974	0.0947766	1.01048	0.938905
gi|109128651	PREDICTED: similar to CG30493-PB isoform 2 [Macaca mulatta]	Macaca mulatta	1.3024	0.8863	1.0905	1.09307	0.208062	1.2021	0.965	1.0784	1.08183	0.118587	0.989723	0.93915
gi|109121715	PREDICTED: viral oncogene yes-1 homolog 1 isoform 1 [Macaca mulatta]	Macaca mulatta	0.9762	0.9059	0.9438	0.941967	0.0351858	0.9686	1.0762	0.7579	0.934233	0.161909	0.99179	0.939451
gi|109123688	PREDICTED: similar to NADH dehydrogenase (ubiquinone) 1 beta subcomplex, 7, 18kDa [Macaca mulatta]	Macaca mulatta	1.3389	0.7437	0.9644	1.01567	0.300894	1.1763	0.4843	1.3118	0.9908	0.443843	0.975517	0.939839
gi|109109374	PREDICTED: similar to vacuolar protein sorting 26 [Macaca mulatta]	Macaca mulatta	1.0011	0.814	1.0265	0.9472	0.116052	1.0032	0.7042	1.1705	0.9593	0.236229	1.01277	0.940358
gi|109065155	PREDICTED: chromosome 21 open reading frame 33 isoform 2 [Macaca mulatta]	Macaca mulatta	0.9095	1.0857	0.8651	0.953433	0.116678	0.9098	0.9863	0.9813	0.959133	0.042797	1.00598	0.940498
gi|109132086	PREDICTED: similar to NADH dehydrogenase [ubiquinone] 1 alpha subcomplex subunit 1 (NADH-ubiquinone oxidoreductase MWFE subunit) (Complex I-MWFE) (CI-MWFE) [Macaca mulatta]	1.08366e+06	1.4851	0.9245	1.42	1.27653	0.306603	1.1854	0.7845	1.9507	1.30687	0.592513	1.02376	0.941012
gi|109109234	PREDICTED: similar to Sodium channel beta-3 subunit precursor [Macaca mulatta]	Macaca mulatta	1.1078	0.7101	1.044	0.953967	0.21359	0.7709	0.6611	1.4974	0.976467	0.45447	1.02359	0.941868
gi|109132273	PREDICTED: similar to multiple substrate lipid kinase [Macaca mulatta]	Macaca mulatta	0.8694	0.9516	0.9386	0.919867	0.0441861	0.8569	0.9787	0.9139	0.9165	0.0609416	0.99634	0.941973
gi|109132970	PREDICTED: similar to Amine oxidase [flavin-containing] A (Monoamine oxidase type A) (MAO-A) [Macaca mulatta]	1.10737e+06	1.0507	0.8916	1.1676	1.03663	0.138537	1.0077	1.0186	1.0647	1.03033	0.0302573	0.993923	0.942357
gi|148352329	cell division cycle 10 isoform 2 [Homo sapiens]	Homo sapiens	1.0799	1.0407	0.9678	1.02947	0.056888	0.9934	1.0365	1.0501	1.02667	0.0296014	0.99728	0.943349
gi|109108151	PREDICTED: hypothetical protein [Macaca mulatta]	Macaca mulatta	1.0067	1.2779	0.9002	1.0616	0.194743	1.2384	1.1182	0.8632	1.07327	0.191593	1.01099	0.944587
gi|109113744	PREDICTED: fructose-bisphosphate aldolase C isoform 2 [Macaca mulatta]	Macaca mulatta	1.0093	0.8708	0.9545	0.944867	0.0697507	0.8954	0.9196	1.0083	0.9411	0.0594415	0.996014	0.946664
gi|109099698	PREDICTED: nebulin [Macaca mulatta]	Macaca mulatta	1.1072	1.1676	1.1778	1.15087	0.0381588	0.9454	1.3916	1.1426	1.15987	0.223601	1.00782	0.948509
gi|109085122	PREDICTED: similar to Ig heavy chain V-I region V35 precursor [Macaca mulatta]	Macaca mulatta	1.0137	1.0272	1.0669	1.03593	0.0276544	0.9795	0.9456	1.1684	1.03117	0.12005	0.995399	0.949784
gi|111074543	Thy-1 cell surface antigen [Macaca mulatta]	Macaca mulatta	1.0699	0.8754	1.0472	0.9975	0.106349	0.9648	0.7726	1.2869	1.0081	0.25987	1.01063	0.951004
gi|109113891	PREDICTED: similar to Flotillin-2 (Reggie-1) (REG-1) [Macaca mulatta]	Macaca mulatta	0.9329	1.0455	0.9664	0.9816	0.0578184	1.1083	0.9614	0.8604	0.9767	0.124656	0.995008	0.953714
gi|109078016	PREDICTED: similar to multiple C2-domains with two transmembrane regions 1 isoform S isoform 4 [Macaca mulatta]	Macaca mulatta	1.0705	1.0493	0.7972	0.972333	0.15204	1.1024	0.978	0.8569	0.9791	0.122754	1.00696	0.95505
gi|109004152	PREDICTED: similar to solute carrier family 5 (sodium/glucose cotransporter), member 9, partial [Macaca mulatta]	Macaca mulatta	1.1668	0.786	1.3867	1.11317	0.30392	1.26	0.4487	1.5638	1.09083	0.576476	0.979937	0.955514
gi|109081762	PREDICTED: pyruvate kinase, muscle isoform 1 [Macaca mulatta]	Macaca mulatta	0.9425	1.0955	0.7843	0.940767	0.155607	0.8173	0.9973	0.9886	0.9344	0.101505	0.993232	0.955516
gi|74136283	solute carrier family 8 (sodium/calcium exchanger), member 1 [Macaca mulatta]	Macaca mulatta	1.1084	0.9371	1.1864	1.0773	0.127527	0.9463	0.8073	1.5181	1.09057	0.376721	1.01231	0.956698
gi|109033290	PREDICTED: similar to NADH dehydrogenase (ubiquinone) 1 beta subcomplex, 4, 15kDa isoform 1 [Macaca mulatta]	Macaca mulatta	1.0345	0.8605	1.0325	0.975833	0.0998866	0.977	0.8058	1.165	0.9826	0.179665	1.00693	0.957268
gi|109092668	PREDICTED: similar to isocitrate dehydrogenase 3, beta subunit isoform a precursor isoform 3 [Macaca mulatta]	Macaca mulatta	1.0534	0.9766	1.0247	1.01823	0.0388062	1.0261	0.9023	1.1151	1.0145	0.106873	0.996334	0.957375
gi|109095160	PREDICTED: NADH dehydrogenase (ubiquinone) 1 alpha subcomplex, 9, 39kDa [Macaca mulatta]	Macaca mulatta	1.0626	0.8601	1.011	0.9779	0.10523	1.1248	0.7783	1.0513	0.9848	0.182571	1.00706	0.957493
gi|24308071	cannabinoid receptor interacting protein 1 isoform CRIP1a [Homo sapiens]	Homo sapiens	0.9024	1.2541	0.8766	1.01103	0.210897	1.0948	0.9391	0.9773	1.00373	0.0811459	0.99278	0.958062
gi|109101504	PREDICTED: similar to neuronal guanine nucleotide exchange factor [Macaca mulatta]	Macaca mulatta	1.0956	0.9724	1.0968	1.05493	0.0714785	0.8908	1.167	1.0916	1.0498	0.142766	0.995134	0.958261
gi|109122723	PREDICTED: similar to ATP synthase, H+ transporting, mitochondrial F1 complex, delta subunit precursor [Macaca mulatta]	Macaca mulatta	1.2646	1.0863	1.0652	1.1387	0.109542	1.2147	1.0883	1.1007	1.13457	0.0696739	0.99637	0.958667
gi|109075278	PREDICTED: similar to dynamin binding protein [Macaca mulatta]	Macaca mulatta	0.9995	1.1988	0.9721	1.0568	0.123736	0.967	1.2211	0.9642	1.05077	0.14752	0.994291	0.95932
gi|109127047	PREDICTED: protein disulfide isomerase-associated 2 [Macaca mulatta]	Macaca mulatta	0.9995	1.1988	0.9721	1.0568	0.123736	0.967	1.2211	0.9642	1.05077	0.14752	0.994291	0.95932
gi|7661678	RAP1B, member of RAS oncogene family [Homo sapiens]	Homo sapiens	1.4669	1.085	1.45	1.33397	0.215777	1.3453	0.7586	1.9575	1.3538	0.599495	1.01487	0.959587
gi|109092056	PREDICTED: similar to solute carrier family 32, member 1 [Macaca mulatta]	Macaca mulatta	1.0668	0.9094	1.3647	1.11363	0.231235	1.0147	1.2156	1.1338	1.12137	0.101025	1.00694	0.960212
gi|109005697	PREDICTED: similar to beta-amyloid binding protein precursor [Macaca mulatta]	Macaca mulatta	1.0275	0.8823	1.1625	1.0241	0.140131	1.0471	0.5987	1.4679	1.0379	0.434673	1.01348	0.96077
gi|109120937	PREDICTED: KIAA1008 isoform 1 [Macaca mulatta]	Macaca mulatta	0.6174	0.6203	0.6664	0.6347	0.0274913	0.9208	0.5125	0.4927	0.642	0.241651	1.0115	0.961031
gi|109125046	PREDICTED: zinc finger protein 283 [Macaca mulatta]	Macaca mulatta	1.1054	1.2179	0.9175	1.08027	0.151769	1.0646	1.1866	1.0052	1.08547	0.0924827	1.00481	0.962013
gi|109112884	PREDICTED: solute carrier family 25 (mitochondrial carrier; oxoglutarate carrier), member 11 isoform 2 [Macaca mulatta]	Macaca mulatta	0.845	0.7955	0.8805	0.840333	0.0426917	1.0267	0.7605	0.7481	0.8451	0.157392	1.00567	0.962051
gi|109016602	PREDICTED: ubiquitin associated protein 2-like isoform 1 [Macaca mulatta]	Macaca mulatta	0.8603	1.4182	0.5347	0.937733	0.446811	1.0312	1.1935	0.5402	0.921633	0.340153	0.982831	0.962775
gi|109109320	PREDICTED: similar to hepatocyte cell adhesion molecule [Macaca mulatta]	Macaca mulatta	1.0781	1.1004	1.0066	1.0617	0.0490034	0.7163	1.4528	0.9838	1.05097	0.372816	0.98989	0.962939
gi|109072060	PREDICTED: MDN1, midasin homolog, partial [Macaca mulatta]	Macaca mulatta	0.6397	1.0576	0.8313	0.842867	0.20919	0.9098	1.1423	0.5072	0.8531	0.321324	1.01214	0.965344
gi|109068146	PREDICTED: similar to ATPase, H+ transporting, lysosomal 14kD, V1 subunit F [Macaca mulatta]	Macaca mulatta	0.9779	0.9421	0.8667	0.9289	0.056763	0.9785	0.936	0.8659	0.9268	0.056861	0.997739	0.966061
gi|109019851	PREDICTED: regulator of G-protein signalling 7 isoform 2 [Macaca mulatta]	Macaca mulatta	0.9548	0.985	1.0179	0.9859	0.0315596	0.8629	1.0621	1.0242	0.983067	0.105779	0.997126	0.966671
gi|109130748	PREDICTED: similar to G patch domain and KOW motifs [Macaca mulatta]	Macaca mulatta	1.1541	1.4783	1.1861	1.27283	0.178657	1.2445	1.2973	1.2904	1.2774	0.0287003	1.00359	0.967229
gi|109098487	PREDICTED: similar to 5-nucleotidase domain containing 2 [Macaca mulatta]	Macaca mulatta	1.2659	0.8305	1.1624	1.08627	0.227465	1.1789	0.7887	1.2675	1.07837	0.25474	0.992727	0.96996
gi|109102572	PREDICTED: similar to EH-domain containing 3 [Macaca mulatta]	Macaca mulatta	0.9835	1.2876	1.0204	1.09717	0.165949	1.121	1.1982	0.9581	1.09243	0.122573	0.995686	0.970206
gi|109127916	PREDICTED: NADH dehydrogenase (ubiquinone) 1, alpha/beta subcomplex, 1, 8kDa [Macaca mulatta]	Macaca mulatta	0.5779	0.8924	0.7423	0.737533	0.157304	0.8559	0.7156	0.6283	0.733267	0.114824	0.994215	0.971549
gi|109108563	PREDICTED: acetyl-Coenzyme A acetyltransferase 1 [Macaca mulatta]	Macaca mulatta	0.9822	1.0558	0.8213	0.9531	0.119928	0.9549	1.0162	0.8792	0.9501	0.068626	0.996852	0.971804
gi|109067584	PREDICTED: similar to Sorcin (22 kDa protein) (CP-22) (V19) isoform 1 [Macaca mulatta]	Macaca mulatta	0.7879	0.9991	0.9749	0.920633	0.115586	0.9773	1.0198	0.753	0.9167	0.143352	0.995728	0.972261
gi|109067007	PREDICTED: secernin 1 isoform 3 [Macaca mulatta]	Macaca mulatta	0.9677	0.9744	1.0898	1.01063	0.0686421	0.938	1.0559	1.044	1.01263	0.0649077	1.00198	0.972506
gi|109034333	PREDICTED: similar to synapsin II isoform IIa [Macaca mulatta]	Macaca mulatta	1.198	1.0418	1.1648	1.13487	0.0822898	1.1819	1.01	1.2214	1.13777	0.112398	1.00256	0.972964
gi|4757768	Rho GDP dissociation inhibitor (GDI) alpha [Homo sapiens]	Homo sapiens	0.9859	0.9474	0.9836	0.9723	0.0215947	0.8972	0.9251	1.1013	0.974533	0.110666	1.0023	0.974276
gi|109018713	PREDICTED: similar to neurofascin isoform 2 [Macaca mulatta]	Macaca mulatta	1.1002	0.9966	0.9227	1.0065	0.0891632	1.0008	1.0054	1.0186	1.00827	0.00923977	1.00176	0.974404
gi|109001795	PREDICTED: discs, large (Drosophila) homolog-associated protein 3 [Macaca mulatta]	Macaca mulatta	1.032	1.1315	0.9841	1.0492	0.0751902	0.9652	1.2333	0.9593	1.0526	0.156519	1.00324	0.97457
gi|109105856	PREDICTED: similar to Steroid hormone receptor ERR1 (Estrogen-related receptor, alpha) (ERR-alpha) (Estrogen receptor-like 1) [Macaca mulatta]	Macaca mulatta	1.2213	0.4618	1.3279	1.00367	0.472288	0.7205	0.2175	2.1375	1.02517	0.995598	1.02142	0.97466
gi|109081172	PREDICTED: myosin VA (heavy polypeptide 12, myoxin) [Macaca mulatta]	Macaca mulatta	0.9849	0.9659	1.124	1.02493	0.0863186	1.0182	0.9467	1.1169	1.02727	0.0854615	1.00228	0.975052
gi|109131678	PREDICTED: similar to transcription elongation factor A (SII)-like 4 [Macaca mulatta]	Macaca mulatta	0.9326	1.0793	1.061	1.0243	0.0799399	1.1428	1.0208	0.917	1.02687	0.113022	1.00251	0.97592
gi|109108890	PREDICTED: similar to cytochrome c oxidase subunit Vb precursor isoform 1 [Macaca mulatta]	Macaca mulatta	1.0766	0.881	1.0037	0.9871	0.0988509	0.9827	0.9155	1.0689	0.989033	0.0768959	1.00196	0.979949
gi|32189392	peroxiredoxin 2 isoform a [Homo sapiens]	Homo sapiens	0.9821	0.9699	0.9979	0.9833	0.0140385	0.9411	0.9081	1.0965	0.9819	0.100609	0.998576	0.982099
gi|109121512	PREDICTED: AFG3 ATPase family gene 3-like 2 isoform 2 [Macaca mulatta]	Macaca mulatta	1.1195	1.0173	1.117	1.0846	0.0582969	1.0797	1.1066	1.0698	1.08537	0.0190432	1.00071	0.983762
gi|109078228	PREDICTED: similar to receptor accessory protein 5 [Macaca mulatta]	Macaca mulatta	1.0842	0.9147	1.0314	1.0101	0.0867342	1.1131	1.0548	0.8674	1.01177	0.128378	1.00165	0.986027
gi|109076611	PREDICTED: brain-specific protein p25 alpha [Macaca mulatta]	Macaca mulatta	0.9728	1.1334	0.9734	1.02653	0.0925497	0.9807	1.1094	0.986	1.02537	0.0728232	0.998863	0.987132
gi|109076882	PREDICTED: similar to threonyl-tRNA synthetase, partial [Macaca mulatta]	Macaca mulatta	1.0724	0.9354	1.185	1.06427	0.124999	0.8482	1.333	1.018	1.0664	0.245997	1.002	0.989957
gi|135773	Thioredoxin (Trx) (ATL-derived factor) (ADF) (Surface-associated sulphydryl protein) (SASP) UPS	HUMAN	0.8523	0.7671	0.8796	0.833	0.0586807	0.8899	0.6747	0.9378	0.834133	0.140135	1.00136	0.99031
gi|109087410	PREDICTED: similar to C33H5.19 isoform 2 [Macaca mulatta]	Macaca mulatta	1.0171	0.9256	1.0507	0.9978	0.0647447	0.9286	1.1392	0.9282	0.998667	0.121706	1.00087	0.991833
gi|32129209	RAP2C, member of RAS oncogene family [Homo sapiens]	Homo sapiens	1.0849	0.9733	0.9487	1.0023	0.0725835	1.096	0.9963	0.9129	1.00173	0.0916708	0.999435	0.993705
gi|109103360	PREDICTED: similar to sepiapterin reductase (7,8-dihydrobiopterin:NADP+ oxidoreductase) [Macaca mulatta]	Macaca mulatta	0.9128	0.9959	0.8146	0.907767	0.0907547	0.9335	1.1379	0.6481	0.9065	0.246014	0.998605	0.993725
gi|109064993	PREDICTED: similar to leucine-rich repeats and calponin homology (CH) domain containing 3 [Macaca mulatta]	Macaca mulatta	1.0283	1.1723	0.933	1.04453	0.120473	1.1807	1.0115	0.9434	1.0452	0.122187	1.00064	0.994953
gi|109110663	PREDICTED: RAD23 homolog B (S. cerevisiae) isoform 1 [Macaca mulatta]	Macaca mulatta	1.1248	1.008	1.1337	1.08883	0.070145	0.9743	1.0854	1.2069	1.08887	0.116339	1.00003	0.999681
